# Supplementary material for: Gene Fusion Markup Language: a prototype for exchanging gene fusion data
Source: BMC Bioinformatics. 2012 Oct 16;13:269. doi: 10.1186/1471-2105-13-269 (PMC3607969; doi:10.1186/1471-2105-13-269)
Supplement: Additional file 1 — GFML_Schema.XSD – Describes the XML Schema Definition (XSD) of Gene Fusion Markup Language, can be viewed in internal explorer or in any XML editor. [file 1471-2105-13-269-S1.xsd]

<?xml version='1.0' encoding='UTF-8'?>
<xsd:schema xmlns:xsd="http://www.w3.org/2001/XMLSchema" xmlns:com="http://gfml-prototype.googlecode.com/svn-history/trunk/GFML_common.xsd" targetNamespace="http://gfml-prototype.googlecode.com/svn-history/trunk/GFML_common.xsd">
<xsd:import schemaLocation="http://gfml-prototype.googlecode.com/svn-history/trunk/GFML_common.xsd" namespace="http://gfml-prototype.googlecode.com/svn-history/trunk/GFML_common.xsd">
	<!--Root element-->
	<xsd:element  name="recordSet">
		<xsd:annotation>
			<xsd:documentation>Root element of the Gene Fusion Markup Language</xsd:documentation>
		</xsd:annotation>
		<xsd:complexType>
			<xsd:sequence>
				<xsd:element minOccurs="0"  maxOccurs="unbounded" name="record">
					<xsd:complexType>
						<xsd:sequence>
							<xsd:element minOccurs="0"  name="sourceList">
								<xsd:annotation>
									<xsd:documentation>
										Description of the source of the entry, usually an Organization \ Pubmed
									</xsd:documentation>
								</xsd:annotation>
								<xsd:complexType>
									<xsd:sequence>
										<xsd:element minOccurs="0"  name="sourceDescription" >
											<xsd:complexType>
												<xsd:sequence>
													<xsd:element minOccurs="0"  type="xsd:string" name="contactPerson"/>
													<xsd:element minOccurs="0"  type="xsd:string" name="organization"/>
													<xsd:element minOccurs="0"  type="xsd:string" name="emailId"/>
													<xsd:element minOccurs="0"  type="xsd:string" name="phoneNo"/>
													<xsd:element minOccurs="0"  name="extReference">
														<xsd:complexType>
															<xsd:sequence>
																<xsd:element name="primaryRef" type="referenceType"/>
																<xsd:element minOccurs="0" name="secondaryRef" type="referenceType"/>
															</xsd:sequence>
														</xsd:complexType>
													</xsd:element>
												</xsd:sequence>
												<xsd:attribute name="sourceId"  type="xsd:string"/>
											</xsd:complexType>
										</xsd:element>
									</xsd:sequence>
								</xsd:complexType>
							</xsd:element>  

							<xsd:element minOccurs="0"  name="sampleList" >
								<xsd:annotation>
									<xsd:documentation>
										List of all samples in which the gene fusion of this entry have been determined
									</xsd:documentation>
								</xsd:annotation>
								<xsd:complexType>
									<xsd:sequence minOccurs="0">
										<xsd:element minOccurs="0"  name="sampleDescription" >
											<xsd:complexType>
												<xsd:sequence minOccurs="0">
													<xsd:element minOccurs="0"  type="xsd:string" name="shortName" />
													<xsd:element minOccurs="0"  name="organism" >
														<xsd:complexType>
															<xsd:simpleContent>
																<xsd:extension base="xsd:string">
																	<xsd:attribute name="TaxId"  type="xsd:integer"/>
																</xsd:extension>
															</xsd:simpleContent>
														</xsd:complexType>
													</xsd:element>
													<xsd:element minOccurs="0"  type="xsd:string" name="primarySite" />
													<xsd:element minOccurs="0"  type="xsd:string" name="clinicalSignificance" />
													<xsd:element minOccurs="0" name="sampleType">
														<xsd:simpleType>  
															<xsd:restriction base="xsd:string"> 
																<xsd:enumeration value="Cellline"/>
																<xsd:enumeration value="Tissue"/> 
																<xsd:enumeration value="Blood"/>
																<xsd:enumeration value="Urine"/>
																<xsd:enumeration value="Buccalsmear"/>
															</xsd:restriction>  
														</xsd:simpleType>  
													</xsd:element>
													<xsd:element minOccurs="0"  name="extReference" >
														<xsd:complexType>
															<xsd:sequence minOccurs="0">
																<xsd:element minOccurs="0"  name="primaryRef" >
																	<xsd:complexType>
																		<xsd:attribute name="URL"  type="xsd:string"/>
																		<xsd:attribute name="id"  type="xsd:string"/>
																	</xsd:complexType>
																</xsd:element>
															</xsd:sequence>
														</xsd:complexType>
													</xsd:element>
												</xsd:sequence>
												<xsd:attribute name="sampleId"  type="xsd:string"/>
											</xsd:complexType>
										</xsd:element>
									</xsd:sequence>
								</xsd:complexType>
							</xsd:element>
							<xsd:element minOccurs="0"  name="experimentList" >
								<xsd:annotation>
									<xsd:documentation>
										List of all experiments in which the gene fusion of this entry have been determined
									</xsd:documentation>
								</xsd:annotation>
								<xsd:complexType>
									<xsd:sequence>
										<xsd:element minOccurs="0"  name="experimentDescription" >
											<xsd:complexType>
												<xsd:sequence>
													<xsd:element minOccurs="0"  name="extReference">
														<xsd:complexType>
															<xsd:sequence>
																<xsd:element name="primaryRef" type="referenceType"/>
																<xsd:element minOccurs="0" name="secondaryRef" type="referenceType"/>
															</xsd:sequence>
														</xsd:complexType>
													</xsd:element>
												</xsd:sequence>
												<xsd:attribute name="experimentId"  type="xsd:string"/>
											</xsd:complexType>
										</xsd:element>
									</xsd:sequence>
								</xsd:complexType>
							</xsd:element>
							<xsd:element minOccurs="0"  name="sequencePlatformList" >
								<xsd:annotation>
									<xsd:documentation>
										List of all sequencing platforms occurring in the entry
									</xsd:documentation>
								</xsd:annotation>
								<xsd:complexType>
									<xsd:sequence>
										<xsd:element minOccurs="0"  name="sequencePlatformDescription" >
											<xsd:complexType>
												<xsd:sequence>
													<xsd:element minOccurs="0" name="shortName">
														<xsd:simpleType>  
															<xsd:restriction base="xsd:string"> 
																<xsd:enumeration value="GA"/>
																<xsd:enumeration value="GAII"/> 
																<xsd:enumeration value="Hiseq"/>
																<xsd:enumeration value="Hiseq2000"/>
																<xsd:enumeration value="Hiseq2500"/>
																<xsd:enumeration value="SOLiD"/>
																<xsd:enumeration value="454"/>
															</xsd:restriction>  
														</xsd:simpleType>  
													</xsd:element>
													<xsd:element minOccurs="0"  type="xsd:string" name="fullName" />
													<xsd:element minOccurs="0" name="applicationType">
														<xsd:simpleType>  
															<xsd:restriction base="xsd:string"> 
																<xsd:enumeration value="Total RNA"/>
																<xsd:enumeration value="Target Capture"/> 
																<xsd:enumeration value="Exome Capture"/>
															</xsd:restriction>  
														</xsd:simpleType> 
													</xsd:element>
													<xsd:element minOccurs="0" name="Read_method">
														<xsd:simpleType>  
															<xsd:restriction base="xsd:string"> 
																<xsd:enumeration value="Paired"/>
																<xsd:enumeration value="Single"/> 
																<xsd:enumeration value="Circular"/>
																<xsd:enumeration value="Stagged"/>
															</xsd:restriction>  
														</xsd:simpleType> 
													</xsd:element>
												</xsd:sequence>
												<xsd:attribute name="seqPlatformId"  type="xsd:string"/>
											</xsd:complexType>
										</xsd:element>
									</xsd:sequence>
								</xsd:complexType>
							</xsd:element>
							<xsd:element minOccurs="0"  name="validationPlatformList" >
								<xsd:annotation>
									<xsd:documentation>
										List of all validation platforms occurring in the entry
									</xsd:documentation>
								</xsd:annotation>
								<xsd:complexType>
									<xsd:sequence>
										<xsd:element minOccurs="0"  name="validationPlatformDescription">
											<xsd:complexType>
												<xsd:sequence>
													<xsd:element minOccurs="0" name="shortName">
														<xsd:simpleType>  
															<xsd:restriction base="xsd:string"> 
																<xsd:enumeration value="FUSION_PCR"/>
																<xsd:enumeration value="SANGER_SEQ"/> 
																<xsd:enumeration value="FISH"/>
															</xsd:restriction>  
														</xsd:simpleType>
													</xsd:element>
													<xsd:element minOccurs="0"  type="xsd:string" name="fullName" />
													<xsd:element minOccurs="0"  name="extReference">
														<xsd:complexType>
															<xsd:sequence>
																<xsd:element name="primaryRef" type="referenceType"/>
																<xsd:element minOccurs="0" name="secondaryRef" type="referenceType"/>
															</xsd:sequence>
														</xsd:complexType>
													</xsd:element>
												</xsd:sequence>
												<xsd:attribute name="valPlatformId"  type="xsd:string"/>
											</xsd:complexType>
										</xsd:element>
									</xsd:sequence>
								</xsd:complexType>
							</xsd:element>
							<xsd:element minOccurs="0"  name="mappingAlgorithmList">
								<xsd:annotation>
									<xsd:documentation>
										List of all mapping algorithms occurring in the entry
									</xsd:documentation>
								</xsd:annotation>
								<xsd:complexType>
									<xsd:sequence minOccurs="0">
										<xsd:element minOccurs="0"  name="mappingAlgorithmDescription">
											<xsd:complexType>
												<xsd:sequence minOccurs="0">
													<xsd:element minOccurs="0" type="xsd:string" name="shortName"/>
													<xsd:element minOccurs="0" name="short_name">
														<xsd:simpleType>  
															<xsd:restriction base="xsd:string">
																<xsd:enumeration value="Eland"/>
																<xsd:enumeration value="Bowtie"/> 
																<xsd:enumeration value="BWA"/>
															</xsd:restriction>  
														</xsd:simpleType>
													</xsd:element>
													<xsd:element minOccurs="0" type="xsd:string" name="fullName"/>
													<xsd:element minOccurs="0" type="xsd:string" name="Version"/>
													<xsd:element minOccurs="0" name="mapseqRefList">
														<xsd:complexType>
															<xsd:sequence minOccurs="0">
																<xsd:element minOccurs="0"  name="reference">
																	<xsd:complexType>
																		<xsd:sequence minOccurs="0">
																			<xsd:element minOccurs="0"  name="organism">
																				<xsd:complexType>
																					<xsd:simpleContent>
																						<xsd:extension base="xsd:string">
																							<xsd:attribute name="TaxId" type="xsd:integer"/>
																							<xsd:attribute name="buildNo" type="xsd:string"/>
																						</xsd:extension>
																					</xsd:simpleContent>
																				</xsd:complexType>
																			</xsd:element>
																			<xsd:element minOccurs="0"  name="extReference">
																				<xsd:complexType>
																					<xsd:sequence>
																						<xsd:element name="primaryRef" type="referenceType"/>
																						<xsd:element minOccurs="0" name="secondaryRef" type="referenceType"/>
																					</xsd:sequence>
																				</xsd:complexType>
																			</xsd:element>
																		</xsd:sequence>
																		<xsd:attribute name="refId" type="xsd:string"/>
																		<xsd:attribute name="refName" type="xsd:string"/>
																	</xsd:complexType>
																</xsd:element>
															</xsd:sequence>
														</xsd:complexType>
													</xsd:element>
												</xsd:sequence>
												<xsd:attribute name="mapAlgorithmId" type="xsd:string"/>
											</xsd:complexType>
										</xsd:element>
									</xsd:sequence>
								</xsd:complexType>
							</xsd:element>
							<xsd:element minOccurs="0"  name="fusionDetectionAlgorithmList" >
								<xsd:annotation>
									<xsd:documentation>
										List of all fusion detection algorithms occurring in the entry
									</xsd:documentation>
								</xsd:annotation>
								<xsd:complexType>
									<xsd:sequence>
										<xsd:element minOccurs="0"  name="fusionDetectionAlgorithmDescription" >
											<xsd:complexType>
												<xsd:sequence>
													<xsd:element minOccurs="0" name="short_name">
														<xsd:simpleType>  
															<xsd:restriction base="xsd:string">
																<xsd:enumeration value="deFuse"/>
																<xsd:enumeration value="FusionMap"/> 
																<xsd:enumeration value="FusionSeq"/>
																<xsd:enumeration value="ShortFuse"/>
																<xsd:enumeration value="Snowshoe-FS"/> 
																<xsd:enumeration value="Unpublished"/>
															</xsd:restriction>  
														</xsd:simpleType>
													</xsd:element>
													<xsd:element minOccurs="0"  type="xsd:string" name="full_name" />
													<xsd:element minOccurs="0"  type="xsd:string" name="Version" />
													<xsd:element minOccurs="0"  name="extReference">
														<xsd:complexType>
															<xsd:sequence>
																<xsd:element name="primaryRef" type="referenceType"/>
																<xsd:element minOccurs="0" name="secondaryRef" type="referenceType"/>
															</xsd:sequence>
														</xsd:complexType>
													</xsd:element>
												</xsd:sequence>
												<xsd:attribute name="variantcallAlgorithmId"  type="xsd:string"/>
											</xsd:complexType>
										</xsd:element>
										<xsd:element minOccurs="0"  type="xsd:string" name="command_line_argument" />
									</xsd:sequence>
								</xsd:complexType>
							</xsd:element>
							<xsd:element minOccurs="0"  name="sequenceRepositoryList" >
								<xsd:annotation>
									<xsd:documentation>
										List of all sequence repositories used in the entry
									</xsd:documentation>
								</xsd:annotation>
								<xsd:complexType>
									<xsd:sequence>
										<xsd:element minOccurs="0"  name="seqRepositoryDescription">
											<xsd:complexType>
												<xsd:sequence>
													<xsd:element minOccurs="0" name="shortName">
														<xsd:simpleType>  
															<xsd:restriction base="xsd:string"> 
																<xsd:enumeration value="SRA"/>
																<xsd:enumeration value="dbGAP"/> 
															</xsd:restriction>  
														</xsd:simpleType>
													</xsd:element>
													<xsd:element minOccurs="0"  type="xsd:string" name="fullName" />
												</xsd:sequence>
												<xsd:attribute name="seqRefId"  type="xsd:string"/>
												<xsd:attribute name="accessStatus">
													<xsd:simpleType>  
														<xsd:restriction base="xsd:string"> 
															<xsd:enumeration value="Public"/>
															<xsd:enumeration value="Academic"/> 
															<xsd:enumeration value="Private"/>
														</xsd:restriction>  
													</xsd:simpleType>
												</xsd:attribute>
											</xsd:complexType>
										</xsd:element>
									</xsd:sequence>
								</xsd:complexType>
							</xsd:element>
							<xsd:element minOccurs="0"  name="geneFusionList" >
								<xsd:annotation>
									<xsd:documentation>
										List of all gene fusion candidates in the entry
									</xsd:documentation>
								</xsd:annotation>
								<xsd:complexType>
									<xsd:sequence>
										<xsd:element minOccurs="0"  name="geneFusionDescription" >
											<xsd:complexType>
												<xsd:sequence>
													<xsd:element minOccurs="0"  name="spliceJunction" >
														<xsd:complexType>
															<xsd:sequence>
																<xsd:element name="fivePrime" type="transcriptDescriptionType"/>
																<xsd:element name="threePrime" type="transcriptDescriptionType"/>
															</xsd:sequence>
														</xsd:complexType>
													</xsd:element>
													<xsd:element minOccurs="0"  name="readEvidence" >
														<xsd:complexType>
															<xsd:sequence>
																<xsd:element minOccurs="0"  name="fusionRead" type="readDescriptionType"/>
																<xsd:element minOccurs="0"  name="junctionRead" type="readDescriptionType"/>
															</xsd:sequence>
															<xsd:attribute name="seqPlatformId"  type="xsd:string"/>
															<xsd:attribute name="mapAlgorithmId"  type="xsd:string"/>
															<xsd:attribute name="variantcallAlgorithmId"  type="xsd:string"/>
														</xsd:complexType>
													</xsd:element>
													<xsd:element minOccurs="0" name="potentialMechanism">
														<xsd:simpleType>  
															<xsd:restriction base="xsd:string"> 
																<xsd:enumeration value="Inversion"/>
																<xsd:enumeration value="Deletion"/> 
																<xsd:enumeration value="Translocation"/>
																<xsd:enumeration value="Amplification"/>
																<xsd:enumeration value="Complex"/>
															</xsd:restriction>  
														</xsd:simpleType>  
													</xsd:element>
													<xsd:element minOccurs="0" name="ORF">
														<xsd:complexType>
															<xsd:sequence minOccurs="0">
																<xsd:element minOccurs="0" type="xsd:string" name="readingFrame"/>
															</xsd:sequence>
															<xsd:attribute name="orfStatus" type="xsd:boolean"/>
														</xsd:complexType>
													</xsd:element>
													<xsd:element minOccurs="0" name="splicePattern">
														<xsd:complexType>
															<xsd:sequence minOccurs="0">
																<xsd:element minOccurs="0" type="xsd:string" name="seqJunction"/>
															</xsd:sequence>
															<xsd:attribute name="spliceType">
																<xsd:simpleType>  
																	<xsd:restriction base="xsd:string"> 
																		<xsd:enumeration value="Canonical"/>
																		<xsd:enumeration value="Non-Canonical"/> 
																	</xsd:restriction>  
																</xsd:simpleType>
															</xsd:attribute>
														</xsd:complexType>
													</xsd:element>
													<xsd:element minOccurs="0"  name="shard" >
														<xsd:complexType>
															<xsd:sequence>
																<xsd:element minOccurs="0"  type="xsd:string" name="nucleotideSeq"/>
															</xsd:sequence>
														</xsd:complexType>
													</xsd:element>
													<xsd:element minOccurs="0"  name="validationList" >
														<xsd:complexType>
															<xsd:sequence>
																<xsd:element minOccurs="0"  name="validation">
																	<xsd:complexType>
																		<xsd:sequence>

																			<xsd:element minOccurs="0"  name="senseProbe" type="probeType"/>
																			<xsd:element minOccurs="0"  name="antisenseProbe" type="probeType"/>
																			
																		</xsd:sequence>
																		<xsd:attribute name="valPlatformId"  type="xsd:string"/>
																		<xsd:attribute name="validationStatus" type="xsd:boolean"/>
																	</xsd:complexType>
																</xsd:element>
															</xsd:sequence>
														</xsd:complexType>
													</xsd:element>
													<xsd:element minOccurs="0"  name="cloneSeq" >
														<xsd:complexType>
															<xsd:sequence>
																<xsd:element minOccurs="0"  type="xsd:string" name="nucleotideSeq"/>
																<xsd:element minOccurs="0"  name="extReference">
																	<xsd:complexType>
																		<xsd:sequence>
																			<xsd:element name="primaryRef" type="referenceType"/>
																			<xsd:element minOccurs="0" name="secondaryRef" type="referenceType"/>
																		</xsd:sequence>
																	</xsd:complexType>
																</xsd:element>
																<xsd:element minOccurs="0" name="cloneStatus">
																	<xsd:simpleType>  
																		<xsd:restriction base="xsd:string"> 
																			<xsd:enumeration value="Complete"/>
																			<xsd:enumeration value="Partial"/> 
																		</xsd:restriction>  
																	</xsd:simpleType>  
																</xsd:element>
															</xsd:sequence>
															<xsd:attribute name="cloneId"  type="xsd:string"/>
														</xsd:complexType>
													</xsd:element>
													<xsd:element minOccurs="0"  name="commentList" >
														<xsd:complexType>
															<xsd:sequence>
																<xsd:element minOccurs="0"  type="xsd:string" name="comment" />
															</xsd:sequence>
														</xsd:complexType>
													</xsd:element>
												</xsd:sequence>
												<xsd:attribute name="variationId"  type="xsd:string"/>
												<xsd:attribute name="sampleId"  type="xsd:string"/>
												<xsd:attribute name="experimentId"  type="xsd:string"/>
												<xsd:attribute name="seqRefId"  type="xsd:string"/>
											</xsd:complexType>
										</xsd:element>
									</xsd:sequence>
								</xsd:complexType>
							</xsd:element>

						</xsd:sequence>
					</xsd:complexType>
				</xsd:element>
			</xsd:sequence>
		</xsd:complexType>
	</xsd:element>
</xsd:import>
</xsd:schema>
