# Supplementary material for: Gene Fusion Markup Language: a prototype for exchanging gene fusion data
Source: BMC Bioinformatics. 2012 Oct 16;13:269. doi: 10.1186/1471-2105-13-269 (PMC3607969; doi:10.1186/1471-2105-13-269)
Supplement: Additional file 2 — GFML_common.XSD – Describes the common reusable elements of Gene Fusion Markup Language, can be viewed in internal explorer or in any XML editor. [file 1471-2105-13-269-S2.xsd]

<?xml version='1.0' encoding='UTF-8'?>
<xsd:schema xmlns:xs="http://www.w3.org/2001/XMLSchema" xmlns:xsd="http://www.w3.org/2001/XMLSchema" xmlns:com="http://gfml-prototype.googlecode.com/svn-history/trunk/GFML_common.xsd" targetNamespace="http://gfml-prototype.googlecode.com/svn-history/trunk/GFML_common.xsd">
		<xsd:complexType name="referenceType">
			<xsd:attribute name="dbName"  type="xsd:string"/>
			<xsd:attribute name="id"  type="xsd:string"/>
		</xsd:complexType>
		<xsd:simpleType name="readType">
			<xsd:restriction base="xsd:string">
				<xsd:pattern value="[ATCGN]*"/>
			</xsd:restriction>
		</xsd:simpleType>
		<xsd:complexType name="transcriptDescriptionType" >
				<xsd:sequence>
					<xsd:element minOccurs="0"  name="genomicCoordinate" >
						<xsd:complexType>
							<xsd:sequence>
								<xsd:element minOccurs="0" name="chrNo">
									<xsd:simpleType>  
										<xsd:restriction base="xsd:string">
											<xsd:pattern value="1|2|3|4|5|6|7|8|9|10|11|12|13|14|15|16|17|18|19|20|21|22|X|Y"/>										
										</xsd:restriction>  
									</xsd:simpleType>
								</xsd:element>
								<xsd:element minOccurs="0"  type="xsd:integer" name="position" />
								<xsd:element minOccurs="0" name="seqStrand">
									<xsd:simpleType>  
										<xsd:restriction base="xsd:string">
											<xsd:pattern value="[+|-]"/>										
										</xsd:restriction>  
									</xsd:simpleType>
								</xsd:element>
							</xsd:sequence>
							<xsd:attribute name="buildNo"  type="xsd:string"/>
						</xsd:complexType>
					</xsd:element>
					<xsd:element minOccurs="0"  name="transcriptAnnotation" >
						<xsd:complexType>
							<xsd:sequence>
								<xsd:element minOccurs="0"  type="xsd:string" name="geneSym" />
								<xsd:element minOccurs="0"  type="xsd:string" name="geneName" />
								<xsd:element minOccurs="0"  type="xsd:integer" name="exonNo" />
								<xsd:element minOccurs="0"  name="extReference">
									<xsd:complexType>
										<xsd:sequence>
											<xsd:element name="primaryRef" type="referenceType"/>
											<xsd:element minOccurs="0" name="secondaryRef" type="referenceType"/>
										</xsd:sequence>
									</xsd:complexType>
								</xsd:element>
							</xsd:sequence>
						</xsd:complexType>
					</xsd:element>
					<xsd:element minOccurs="0" name="spliceBoundry">
						<xsd:simpleType>  
							<xsd:restriction base="xsd:string"> 
								<xsd:enumeration value="Exon_boundary"/>
								<xsd:enumeration value="Exon_break"/>
								<xsd:enumeration value="Intergenic"/>
								<xsd:enumeration value="Intragenic"/>
							</xsd:restriction>  
						</xsd:simpleType>
					</xsd:element>
				</xsd:sequence>
		</xsd:complexType>
	<xsd:complexType name="readDescriptionType" >
		<xsd:sequence>
			<xsd:element minOccurs="0"  name="readList" >
				<xsd:complexType>
					<xsd:sequence>
						<xsd:element minOccurs="0" maxOccurs="unbounded"  name="read" >
							<xsd:complexType>
								<xsd:sequence>
									<xsd:element minOccurs="0"  type="readType" name="R1" />
									<xsd:element minOccurs="0"  type="readType" name="R2" />
								</xsd:sequence>
								<xsd:attribute name="id"  type="xsd:string"/>
							</xsd:complexType>
						</xsd:element>
					</xsd:sequence>
				</xsd:complexType>
			</xsd:element>
		</xsd:sequence>
		<xsd:attribute name="uniqueCount"  type="xsd:integer"/>
		<xsd:attribute name="RPKM"  type="xsd:integer"/>
	</xsd:complexType>

	<xsd:complexType  name="probeType">
		<xsd:sequence>
			<xsd:element minOccurs="0"  type="xsd:string" name="probeSeq" />
			<xsd:element minOccurs="0"  name="extReference">
				<xsd:complexType>
					<xsd:sequence>
						<xsd:element name="primaryRef" type="referenceType"/>
						<xsd:element minOccurs="0" name="secondaryRef" type="referenceType"/>
					</xsd:sequence>
				</xsd:complexType>
			</xsd:element>
		</xsd:sequence>
	</xsd:complexType>
</xsd:schema>
