# Supplementary material for: Gene Fusion Markup Language: a prototype for exchanging gene fusion data
Source: BMC Bioinformatics. 2012 Oct 16;13:269. doi: 10.1186/1471-2105-13-269 (PMC3607969; doi:10.1186/1471-2105-13-269)
Supplement: Additional file 3 — GFML_prototype_instance.XML – Demonstrate the Gene Fusion Markup Language prototype with illustration, can be viewed in internal explorer or in any XML editor. [file 1471-2105-13-269-S3.xml]

<?xml version="1.0" encoding="UTF-8"?> 
<!--  edited by SHANKER KALYANA-SUNDARAM (UMICH), Version 1.0   --> 
<recordSet xmlns:xsi="http://www.w3.org/2001/XMLSchema" namespace="http://gfml-prototype.googlecode.com/svn-history/trunk/GFML_common.xsd" xsi:schemaLocation="http://gfml-prototype.googlecode.com/svn-history/trunk/GFML_Schema.XSD">  <!-- Root Element, allows one to many number of record -->
<record>  
<sourceList> 
	<sourceDescription sourceId="GFML_SRC_1001"> 
		<contactPerson>Chinnaiyan</contactPerson> 
		<organization>MCTP, University of Michigan</organization>
		<emailId>arul@umich.edu</emailId>
        <extReference>
			<primaryRef dbName="pubmed" id="19592507"/>
        </extReference>
	</sourceDescription>
</sourceList>
<sampleList>   
	<sampleDescription sampleId="GFML_SAMP_1001">
		<shortName>VCaP</shortName>
		<organism TaxId="9606">Homo sapiens</organism>
		<primarySite>Prostate</primarySite>
		<clinicalSignificance>vertebral bone metastasis</clinicalSignificance>
		<sampleType>Cellline</sampleType>
        <extReference>
			<primaryRef URL='www.atcc.org' id="CRL-2876"/>
        </extReference>
	</sampleDescription>
</sampleList>
<experimentList>  
	<experimentDescription experimentId="GFML_EXP_1001"> 
        <extReference>
			<primaryRef dbName="pubmed" id="19592507"/> 
        </extReference>
	</experimentDescription>
</experimentList>
<sequencePlatformList>
	<sequencePlatformDescription seqPlatformId="GFML_SEQPLAT_1001">
		<shortName>GAII</shortName>  
		<fullName>Genome Analyzer II</fullName> 
		<applicationType>Total RNA</applicationType> 
		<ReadType>Paired</ReadType>
	</sequencePlatformDescription>
</sequencePlatformList>
<validationPlatformList> 
	<validationPlatformDescription valPlatformId="GFML_VALIDPLAT_1001"> 
		<shortName>FUSION_PCR</shortName>
		<fullName>Fusion_PCR</fullName>
	</validationPlatformDescription>
</validationPlatformList>
<mappingAlgorithmList>
	<mappingAlgorithmDescription mapAlgorithmId="GFML_MAPALG_1001">
		<shortName>ELAND</shortName> 
		<fullName>Efficient Large-Scale Alignment of Nucleotide Databases</fullName>
		<Version>v1.0</Version>
		<mapseqRefList>
			<reference refId="GFML_REFSEQ_1001" refName="humantranscriptome">
				<organism TaxId="9606" buildNo="hg18">Homosapiens</organism>
				<extReference>
					<primaryRef dbName="UCSC" id="hg18"/>
				</extReference>
			</reference>
		</mapseqRefList>
	</mappingAlgorithmDescription>
</mappingAlgorithmList>
<fusionDetectionAlgorithmList>
	<fusionDetectionAlgorithmDescription variantcallAlgorithmId="GFML_VARDET_1001">
		<short_name>Unpublished</short_name>
		<full_name>in-house tools</full_name>
		<Version>2.1</Version>
	</fusionDetectionAlgorithmDescription>
</fusionDetectionAlgorithmList>
<sequenceRepositoryList>
	<seqRepositoryDescription seqRefId="SRR201779" accessStatus="Academic">
		<shortName>SRA</shortName>
		<fullName>Short Read Archive</fullName>
	</seqRepositoryDescription>
</sequenceRepositoryList>
<geneFusionList>
	<geneFusionDescription  variationId="GFML_VAR_1001" sampleId="GFML_SAMP_1001" experimentId="GFML_EXP_1001" seqRefId="SRR201779">
		<spliceJunction>       
			<fivePrime> 
				<genomicCoordinate buildNo="hg18">
                    <chrNo>21</chrNo>
					<position>41801877</position>
					<seqStrand>-</seqStrand>
				</genomicCoordinate>
				<transcriptAnnotation>
					<geneSym>TMPRSS2</geneSym>
					<geneName>Homo sapiens transmembrane protease, serine 2</geneName>
					<exonNo>1</exonNo>
					<extReference>
						<primaryRef dbName="RefSeq" id="NM_005656.3"/>
					</extReference>
				</transcriptAnnotation>
				<spliceBoundry>Exon_boundary</spliceBoundry>
			</fivePrime>
			<threePrime> 
				<genomicCoordinate buildNo="hg18">
                    <chrNo>21</chrNo>
					<position>38739414</position>
					<seqStrand>-</seqStrand>
				</genomicCoordinate>
				<transcriptAnnotation>
					<geneSym>ERG</geneSym>
					<geneName>Homo sapiens v-ets erythroblastosis virus E26 oncogene homolog (avian)</geneName>
					<exonNo>4</exonNo>
					<extReference>
						<primaryRef dbName="RefSeq" id="NM_001136154.1"/>
					</extReference>
				</transcriptAnnotation>
				<spliceBoundry>Exon_boundary</spliceBoundry>
			</threePrime>
		</spliceJunction>
		<readEvidence seqPlatformId="GFML_SEQP_1001" mapAlgorithmId="GFML_MAPALG_1001" variantcallAlgorithmId="GFML_VARDET_1001">
			<fusionRead uniqueCount="120" RPKM="158">
				<readList> 
					<read id="FR_1">
					<R1>GCGGAGGCGGAGGCGGAGGGCGAGGGGCGGGGAGCGCCGCCTGGAGCGCGGTA</R1><R2>GGTTGAGACAGCCAATCCTGCTGAGGGACGCGTCGGCTCATCTTGGAAGTCTG</R2>
					</read>
					<read id="FR_2">
					<R1>TTTGATGGTGACCCTGGCTGGGGGTTGAGACAGCCAATCCTGCTGAGGGACGC</R1><R2>CGGAGGCGGAGGGCGAGGGGCGGGGAGCGCCGCCTGGAGCGCGGCAGGAAGCC</R2>
					</read>
					<read id="FR_3">
					<R1>CCAGGTGTGGCGTTCCGTAGCCACACTCAAACAACGACTGGTCCTCACTCACA</R1><R2>GCGGAGGCGGAGGCGGAGGGCGAGGGGCGGGGAGCGCCGCCTGGAGCGCGGCA</R2>
					</read>
					<read id="FR_4">
					<R1>TTGAGACAGCCAATCCTGCTGAGGGACGCGTGGGCTCATCTTGGAAGTCTGTC</R1><R2>CGGAGGCGGAGGCGGAGGGCGAGGGGCGGGGAGCGCCGCCTGGAGCGCGGCAG</R2>
					</read>
					<read id="FR_5">
					<R1>GTTGAGACAGCCAATCCTGCTGAGGGACGCGTGGGCTCATCTTGGAAGTCTGT</R1><R2>GGAGGCGGAGGCGGAGGGCGAGGGGCGGGGAGCGCCGCCTGGAGCGCGGCAGG</R2>
					</read>
					<read id="FR_6">
					<R1>CGGAGGCGGAGGCGGAGGGCGAGGGGCGGGGAGCGCCGCCTGGAGCGCGGCAG</R1><R2>TGGGGGTTGAGACAGCCAATCCTGCTGAGGGACGCGTGGGCTCATCTTGGAAG</R2>
					</read>
					<read id="FR_7">
					<R1>GGCTGGGGGTTGAGACAGCCAATCCTGCTGAGGGACGCGTGGGCTCATCTTGG</R1><R2>GGAGGGCGAGGGGCGGGGAGCGCCGCCTGGAGCGCGGCAGGAAGCCTTATCAG</R2>
					</read>
					<read id="FR_8">
					<R1>TGGGGGTTGAGACAGCCAATCCTGCTGAGGGACGCGTGGGCTCATCTTGGAAG</R1><R2>TAAGCAGGAGGCGGAGGCGGAGGCGGAGGGCGAGGGGCGGGGAGCGCCGCCTG</R2>
					</read>
					<read id="FR_9">
					<R1>GCGTTCCGTAGGCACACTCAAACAACGACTGGTCCTCACTCACAACTGATAAG</R1><R2>CGGAGGCGGAGGGCGAGGGGCGGGGAGCGCCGCCTGGAGCGCGGCAGGTAAAC</R2>
					</read>
					<read id="FR_10">
					<R1>TTGAGACAGCCAATCCTGCTGAGGGACGCGTGGGCTCATCATGGAAGTCTGTC</R1><R2>GAGGCGGAGGCGGAGGCGGAGGGCGAGGGGCGGGGAGCGCCGCCTGGAGCGCG</R2>
					</read>
					<read id="FR_11">
					<R1>GCGGAGGCGGAGGCGGAGGGCGAGGGGCGGGGAGCGCCGCCTGGAGCGCGGCA</R1><R2>GGGACGCGTGGGCTCATCTTGGAAGTCTGTCCATAGTCGCTGGAGGAGGACGC</R2>
					</read>
					<read id="FR_12">
					<R1>ACAGCCAATCCTGCTGAGGGACGCGTGGGCTCATCTTGGAAGTCTGTCCATAG</R1><R2>GAGGCGGAGGCGGAGGGCGAGGGGCGGGGAGCGCCGCCTGGAGCGCGGCAGGA</R2>
					</read>
					<read id="FR_13">
					<R1>TTGAGACAGCCAATCCTGCTGAGGGACGCGTGGGCTCATCTTGGAAGTCTGTC</R1><R2>GGAGGCGGAGGCGGAGGGCGAGGGGCGGGGAGCGCCGCCTGGAGCGCGGCAGG</R2>
					</read>
					<read id="FR_14">
					<R1>GAGGCGGAGGCGGAGGGCGAGGGGCGGGGAGCGCCGCCTGGAGCGCGGCAGGA</R1><R2>TTGAGACAGCCAATCCTGCTGAGGGACGCGTGGGCTCATCTTGGAAGTCTGTC</R2>
					</read>
					<read id="FR_15">
					<R1>TGGGGGTTGAGACAGCCAATCCTGCTGAGGGACGCGTGGGCTCATCTTGGAAG</R1><R2>CGGAGGCGGAGGCGGAGGGCGAGGGGCGGGGAGCGCCGCCTGGAGCGCGGCAG</R2>
					</read>
					<read id="FR_16">
					<R1>TTTGATGGTGACCCTGGCTGGGGGTTGAGACAGCCAATCCTGCTGAGGGACGC</R1><R2>GGAGGGCGAGGGGCGGGGAGCGCCGCCTGGAGCGCGGCAGGAAGCCTTATCAG</R2>
					</read>
					<read id="FR_17">
					<R1>GTTGAGACAGCCAATCCTGCTGAGGGACGCGAGGGCTCATCTTGGAAGTCTGT</R1><R2>CAGGAGGCGGAGGCGGAGGCGGAGGGCGAGGGGCGGGGAGCGCCGCCTGGAGC</R2>
					</read>
					<read id="FR_18">
					<R1>GTTGAGACAGCCAATCCTGCTGAGGGACGCGTGGGCTCATCTTGGAAGTCTGT</R1><R2>CGGAGGCGGAGGGCGAGGGGCGGGGAGCGCCGCCTGGAGCGCGGCAGGAAGCC</R2>
					</read>
					<read id="FR_19">
					<R1>CAGGAGGCGGAGGCGGAGGCGGAGGGCGAGGGGCGGGGAGCGCCGCCCGGAGC</R1><R2>GTTGAGACAGCCAATCCTGCTGAGGGACGCGTGGGCTCATCTTGGAAGTCTGT</R2>
					</read>
					<read id="FR_20">
					<R1>TAAGCAGGAGGCGGAGGCGGAGGCGGAGGGCGAGGGGCGGGGAGCGCCGCCTG</R1><R2>GGGGGGTGAGACAGCCAATCCTGCTGAGGGACGCGTGGGCTCATCTTGGAAGT</R2>
					</read>
					<read id="FR_21">
					<R1>GGTGAGACAGCCAATCCTGCTGAGGGACGCGTGGGCTCATCTTGGAAGTCTGT</R1><R2>AGGAGGCGGAGGCGGAGGCGGAGGGCGAGGGGCGGCGAGCGCCGCCGGGAGCG</R2>
					</read>
					<read id="FR_22">
					<R1>CGGAGGCGGAGGCGGAGGGCGAGGGGCGGGGAGCGCCGCCTGGAGCGCGGCAG</R1><R2>GGGGGTTGAGACAGCCAATCCTGCTGAGGGACGCGTGGGCTCATCTTGGAAGT</R2>
					</read>
					<read id="FR_23">
					<R1>GTTGAGACAGCTAATCCTGCTGAGGGACGCGTGGGCTCATCTTGGAAGTCTGT</R1><R2>CAGGAGGCGGAGGCGGAGGCGGAGGGCGAGGGGCGGGGAGCGCCGCCTGGAGC</R2>
					</read>
					<read id="FR_24">
					<R1>CAGGAGGCGGAGGCGGAGGCGGAGGGCGAGGGGCGGGGAGCGCCGCCTGGAGC</R1><R2>CCTGGCTGGGGGTTGAGACAGCCAATCCTGCTGAGGGACGCGTGGGCTCATCT</R2>
					</read>
					<read id="FR_25">
					<R1>TTGAGACAGCCAATCCTGCTGAGGGACGCGTGGGCTCATCTTGGAAGACTGTC</R1><R2>CGGAGGCGGAGGCGGAGGGCGAGGGGCGGGGAGCGCCGCCTAGAGCGCGGCAG</R2>
					</read>
					<read id="FR_26">
					<R1>CAGGAGGCGGAGGCGGAGGCGGAGGGCGAGGGGCGGGGAGCGCCGCCTGGAGC</R1><R2>TGGGCTCATCTTGGAAGTCTGTCCATAGTCGCTGGAGGAGGACGCGGTCATCT</R2>
					</read>
					<read id="FR_27">
					<R1>GGGGGTTGAGACAGCCAATCCTGCTGAGGGACGCGTGGGCTCATCTTGGAAGT</R1><R2>GGAGGCGGAGGGCGAGGGGCGGGGAGCGCCGCCTGGAGCGCGGCAGGAAGCCT</R2>
					</read>
					<read id="FR_28">
					<R1>GGAGGCGGAGGCGGAGGGCGAGGGGCGGGGAGCGCCGCCTGGAGCGCGGCAGG</R1><R2>TGGCTGGGGGTTCAGACAGCCAATCCTGCTGAGGGACGCGTGGGCTCATCTTG</R2>
					</read>
					<read id="FR_29">
					<R1>CGGAGGCGGAGGCGGAGGTCGAGGGGCGGGGAGCGCCGCCTGGAGCGCGGCAG</R1><R2>GCTGGGGGTTGAGACAGCCAATCCTGCTGAGGGACGCGTGGGCTCATCTTGGA</R2>
					</read>
					<read id="FR_30">
					<R1>GGAGGCGGAGGCGGAGGGCGAGGGGCGGGGAGCGCCGCCTGGAGCGCGGCAGG</R1><R2>GCCAATCCTGCTGAGGGACGCGTGGGCTCATCTTGGAAGTCTGTCCATAGTCG</R2>
					</read>
					<read id="FR_31">
					<R1>GCGAGCTAAGCAGGAGGCGGAGGCGGAGGCGGAGGGCGAGGGGCGGGGAGCGC</R1><R2>CCAATCCTGCTGAGGGACGCGTGGGCTCATCTTGGAAGTCTGTCCATAGTCGC</R2>
					</read>
					<read id="FR_32">
					<R1>CTGGCTGGGGGTTGAGACAGCCAATCCTGCTGAGGGACGCGTGGGCTCATCTT</R1><R2>CGGAGGCGGAGGCGGAGGGCGAGGGGCGGGGAGCGCCGCCTGGAGCGCGGCAG</R2>
					</read>
					<read id="FR_33">
					<R1>GGGGGTTGAGACAGCCAATCCTGCTGAGGGACGCGTGGGCTCATCTTGGAAGG</R1><R2>GAGGCGGAGGCGGAGGGCGAGGGGCGGGGAGCGCCGCCTGGAGCGCGGCAGGG</R2>
					</read>
					<read id="FR_34">
					<R1>CTGGGGGTTGAGACAGCCAATCCTGCTGAGGGACGCGTGGGCTCATCTTGGAA</R1><R2>CGGAGGCGGAGGCGGAGGGCGCGGGGCGGGGAGCGCCGCCTGGAGCGCGGCAG</R2>
					</read>
					<read id="FR_35">
					<R1>GCGGAGGCGGAGGGCGAGGGGCGGGGAGCGCCGCCTGGAGCGCGGCAGGAAGC</R1><R2>GGGGGTTGAGACAGCCAATCCTGCTGAGGGACGCGTGAGCTCATCTTGGAAGT</R2>
					</read>
					<read id="FR_36">
					<R1>GAGGCGGAGGCGGAGGCGGAGGGCGAGGGGCGGGGAGCGCCGCCTGGAGCGCG</R1><R2>GGGGTTGAGACAGCCAATCCTGCTGAGGGACGCGTGGGCTCATCTTGGAAGTC</R2>
					</read>
					<read id="FR_37">
					<R1>CCCTGGCTGGGGGTTGAGACAGCCAATCCTGCTGAGGGACGCGTGGGCTCATC</R1><R2>GAGGCGGAGGGCGAGGGGCGGGGAGCGCCGCCTGGAGCGCGGCAGGAAGCCTT</R2>
					</read>
					<read id="FR_38">
					<R1>TGGGGGTTGAGACAGCCAATCCTGCTGAGGGACGCGTGGGCTCATCTTGGAAG</R1><R2>GAGGCGGAGGCGGAGGCGGAGGGCGAGGGGCGGGGAGCGCCGCCTGGAGCGCG</R2>
					</read>
					<read id="FR_39">
					<R1>TAAGCAGGAGGCGGAGGCGGAGGCGGAGGGCGAGGGGCGGGGAGCGCCGCCTG</R1><R2>CTGGGGGTTGAGACAGCCAATCCTGCTGAGGGACGCGTGGGCTCATCTTGGAA</R2>
					</read>
					<read id="FR_40">
					<R1>GGAGGCGGAGGCGGAGGGCGAGGGGCGGGGAGCGCCGCCTGGAGCGCGGCAGG</R1><R2>TTGAGACAGCCAATCCTGCTGAGGGACGCGTGGGCTCATCTTGGAAGTCTGTC</R2>
					</read>
					<read id="FR_41">
					<R1>CCTGGCTGGGGGTTGAGACAGCCAATCCTGCTGAGGGACGCGTGGGCTCATCT</R1><R2>AGGAGGCGGAGGCGGAGGCGGAGGGCGAGGGGCGGGGAGCGCCGCCTGGAGCG</R2>
					</read>
					<read id="FR_42">
					<R1>AGGCGGAGGCGGAGGGCGAGGGGCGGGGAGCGCCGCCTGGAGCGCGGCAGGAA</R1><R2>GGGGGTTGAGACAGCCAATCCTGCTGAGGGACGCGTGGGCTCATCTTGGAAGT</R2>
					</read>
					<read id="FR_43">
					<R1>TGACCCTGGCTGGGGGTTGAGACAGCCAATCCTGGTGAGGGACGCGTGGGCTC</R1><R2>AGGCGGAGGGCGAGGGGCGGGGAGCGCCGCCTGGAGCGCGGCAGGAAGCCTTG</R2>
					</read>
					<read id="FR_44">
					<R1>CGGAGGCGGAGGCGGAGGGCGAGGGGCGGGGAGCGCCGCCTGGAGCGCGGCAG</R1><R2>CTGGCTGGGGGTTGAGACAGCCAATCCTGCTGAGGCACGCGTGGGCTCATCTT</R2>
					</read>
					<read id="FR_45">
					<R1>CGGAGGCGGAGGCGGAGGGCGAGGGGCGGGGAGCGCCGCCTGGAGCGCGGCAG</R1><R2>CTGGCTGGGGGTTGAGACAGCCAATCCTGCTGAGGGACGCGTGGGCTCATCTT</R2>
					</read>
					<read id="FR_46">
					<R1>AGCAGGAGGCGGAGGCGGAGGCGGAGGGCGAGGGGCGGGGAGCGCCGCCTGGA</R1><R2>TTGAGACAGCCAATCCTGCTGAGGGACGCGTGGGCTCATCTTGGAAGTCTGTC</R2>
					</read>
					<read id="FR_47">
					<R1>TGGGGGTTGAGACAGCCAATCCTGCTGAGGGACGCGTGGGCTCATCTTGGAAG</R1><R2>GGAGGCGGAGGCGGAGGGCGAGGGGCGGGGAGCGCCGCCTGGAGCGCGGCAGG</R2>
					</read>
					<read id="FR_48">
					<R1>CGGAGGCGGAGGCGGAGGGCGAGGGGCGGGGAGCGCCGCCTGGAGCGCGGCAG</R1><R2>GGGGTTGAGACAGCCAATCCTGCTGAGGGACGCGTGGGCTCATCTTGGAAGTC</R2>
					</read>
					<read id="FR_49">
					<R1>TGGCTGGGGGTTGAGACAGCCAATCCTGCCGAGGGACGCGTGGGCTCATCTTG</R1><R2>GCGGAGGCGGAGGCGGAGGGCGAGGGGCGGGGAGCGCCGCCTGGAGCGCGGCC</R2>
					</read>
					<read id="FR_50">
					<R1>GTTGAGACAGCCAATCCTGCTGAGGGACGCGTGGGCTCATCTTGGAAGTCTGT</R1><R2>CTAAGCAGGAGGCGGAGGCGGAGGCGGAGGGCGAGGGGCGGGGAGCGCCGCCT</R2>
					</read>
					<read id="FR_51">
					<R1>CAGGAGGCGGAGGCGGCGGCGGAGGGCGAGGGGCGGGGAGCGCCGCCTGGAGC</R1><R2>GGGGTTGAGACAGCCAATCCTGCTGAGGGACGCGTGGGCTCATCTTGGAAGTC</R2>
					</read>
					<read id="FR_52">
					<R1>CTGGCTGGGGGTTGAGACAGCCAATCCTGCTGAGGGACGCGTGGGCTCATCTT</R1><R2>CGGAGGCGGAGGGCGAGGGGCGGGGAGCGCCGCCTGGAGCGCGGCAGGAAGCC</R2>
					</read>
					<read id="FR_53">
					<R1>GGGGGTTGAGACAGCCAATCCTGCTGAGGGACGCGTGGGCTCATCTTGGAAGT</R1><R2>CGGAGGCGGAGGCGGAGGGCGAGGGGCGGGGAGCGCCGCCTGGAGCGCGGCAG</R2>
					</read>
					<read id="FR_54">
					<R1>ACCCTGGCTGGGGGTTGAGACAGCCAATCCTGCTGAGGGACGCGTGGGCTCAT</R1><R2>GCGGAGGCGGAGGGCGAGGGGCGGGGAGCGCCGCCTGGAGCGCGGCAGGAAGC</R2>
					</read>
					<read id="FR_55">
					<R1>GGAGGCGGAGGCGGAGGGCGAGGGGCGGGGAGCGCCGCCTGGAGCGCGGCAGG</R1><R2>GGCTGGGGGTTGAGACAGCCAATCCTGCTGAGGGACGCGTGGGCTCATCTTGG</R2>
					</read>
					<read id="FR_56">
					<R1>GGGGTTGAGACAGCCAATCCTGCTGAGGGACGCGTGGGCTCATCTTGGAAGTC</R1><R2>CGGAGGCGGAGGCGGAGGGCGAGGGGCGGGGAGCGCCGCCTGGAGCGCGGCAG</R2>
					</read>
					<read id="FR_57">
					<R1>CTGGGGGTTGAGACAGCCAATCCTGCTGAGGGACGCGTGGGCTCATCTTGGAA</R1><R2>CGGAGGCGGAGGGCGAGGGGCGGGGAGCGCCGCCTGGAGCGCGGCAGGAAGCC</R2>
					</read>
					<read id="FR_58">
					<R1>TAAGCAGGAGGCGGAGGCGGAGGCGGAGGGCGAGGGGCGGGGAGCGCCGCCTG</R1><R2>TGGGGGTTGAGACAGCCAATCCTGCTGAGGGACGCGTGGGCTCATCTTGGAAG</R2>
					</read>
					<read id="FR_59">
					<R1>GCTGGGGGTTGAGACAGCCAATCCTGCTGAGGGACGCGTGGGCTCATCTTGGA</R1><R2>GGAGGCGGAGGGCGAGGGGCGGGGAGCGCCGCCTGGAGCGCGGCAGGAAGCCT</R2>
					</read>
					<read id="FR_60">
					<R1>GAGGCGGAGGCGGAGGGCGAGGGGCGGGGAGCGCCGCCTGGAGCGCGGCAGGA</R1><R2>GCACACTCAAACAACGACTGGTCCTCACTCACAACTGATAAGGCTTCCTGCCG</R2>
					</read>
					<read id="FR_61">
					<R1>GAGGCGGAGGCGGAGGGCGAGGGGCGGGGAGCGCCGCCTGGAGCGCGGCAGGA</R1><R2>GGGGGTTGAGACAGCCAATCCTGCTGAGGGACGCGTGGGCTCATCTTGGAAGT</R2>
					</read>
					<read id="FR_62">
					<R1>AGGCGGAGGCGGAGGGCGAGGGGCGGGGAGCGCCGCCTGGAGCGCGGCAGGAA</R1><R2>GTGACCCTGGCTGGGGGTTGAGACAGCCAATCCTGCTGAGGGACGCGTGGGCT</R2>
					</read>
					<read id="FR_63">
					<R1>CCTGGCTGGGGGTTGAGACAGCCAATCCTGCTGAGGGACGCGTGGGCTCATCT</R1><R2>GGAGGCGGAGGCGGAGGGCGAGGGGCGGGGAGCGCCGCCTGGAGCGCGGCAGG</R2>
					</read>
					<read id="FR_64">
					<R1>TGGGGGTTGAGACAGCCAATCCTGCTGAGGGACGCGTGGGCTCATCTTGGAAG</R1><R2>GGAGGCGGAGGCGGAGGCGGAGGGCGAGGGGCGGGGAGCGCCGCCTGGAGCGC</R2>
					</read>
					<read id="FR_65">
					<R1>GCGGAGGCGGAGGCGGAGGGCGAGGGGCGGGGAGCGCCGCCTGGAGCGCGGCA</R1><R2>GTTGAGACAGCCAATCCTGCTGAGGGACGCGTGGGCTCATCTTGGAAGTCTGT</R2>
					</read>
					<read id="FR_66">
					<R1>GGGGTTGAGACAGCCAATCCTGCTGAGGGACGCGTGGGCTCATCTTGGAAGTC</R1><R2>GAGGCGGAGGCGGAGGCGGAGGGCGAGGGGCGGGGAGCGCCGCCTGGAGCGCG</R2>
					</read>
					<read id="FR_67">
					<R1>GGAGGCGGAGGCGGAGGGCGAGGGGCGGGGAGCGCCGCCTGGAGCGCGGCAGG</R1><R2>GGGGGTTGAGACAGCCAATCCTGCTGAGGGACGCGTGGGCTCATCTTGGAAGT</R2>
					</read>
					<read id="FR_68">
					<R1>GCTGGGGGTTGAGACAGCCAATCCTGCTGAGGGACGCGTGGGCTCATCTTGGA</R1><R2>GGAGGCGGAGGGCGAGGGGCGGGGAGCGCCGCCTGGAGCGCGGCAGGAAGCCT</R2>
					</read>
					<read id="FR_69">
					<R1>CGGAGGCGGAGGCGGAGGGCGAGGGGCGGGGAGCGCCGCCTGGAGCGCGGCAG</R1><R2>GGGGGTTGAGACAGCCAATCCTGCTGAGGGACGCGTGGGCTCATCTTGGAAGT</R2>
					</read>
					<read id="FR_70">
					<R1>GGAAAACCCCTATCCCGCACAGCCCACTGTGGTCCCCACTGTCTACGAGGTGC</R1><R2>ACGAGAGAGACTGTGGCCCATCAACAGACGTTGATATGCAACTGCATGGCATG</R2>
					</read>
					<read id="FR_71">
					<R1>CGGAGGCGGAGGCGGAGGGCGAGGGGCGGGGAGCGCCGCCTGGAGCGCGGCAG</R1><R2>GGGGGTTGAGACAGCCAATACGGCTGAGGGACGCGTGGGCTCATCTTGGAAGT</R2>
					</read>
					<read id="FR_72">
					<R1>GGGGCTGAGACAGCCAATCCTGCTGAGGGACGCGTGGGCTCATCGTGGAAGTC</R1><R2>TAAGCAGGAGGCGGAGGCGGAGGCGGAGGGCGAGGGGCGGGGAGCGCCGCCGG</R2>
					</read>
					<read id="FR_73">
					<R1>AAGCAGGAGGCGGAGGCGGAGGCGGAGGGCGAGGGGCGGGGAGCGCCGCCTGG</R1><R2>TTGAGACAGCCAATCCTGCTGAGGGACGCGTGCTCATCTTGGAAGTCTGTCCA</R2>
					</read>
					<read id="FR_74">
					<R1>TGGGGGTTGAGACAGCCAATCCTGCTGAGGGACGCGTGGGCTCATCTTGGAAG</R1><R2>CGGAGGCGGAGGGCGAGGGGCGGGGAGCGCCGCCTGGAGCGCGGCAGGAAGCC</R2>
					</read>
					<read id="FR_75">
					<R1>TGGCTGGGGGTTGAGACAGCCAATCCTGCTGAGGGACGCGTGGGCTCATCTTG</R1><R2>GCGGAGGGCGAGGGGCGGGGAGCGCCGCCTGGAGCGCGGCAGGAAGCCTTATC</R2>
					</read>
					<read id="FR_76">
					<R1>GGAGGCGGAGGCGGAGGGCGAGGGGCGGGGAGCGCCGCCTGGAGCGCGGCAGG</R1><R2>GGGGTTGAGACAGCCAATCCTGCTGAGGGACGCGTGGGCTCATCTTGGAAGTC</R2>
					</read>
					<read id="FR_77">
					<R1>AGGAGGCGGAGGCGGAGGCGGAGGGCGAGGGGCGGGGAGCGCCGCCTGGAGCG</R1><R2>TGGCTGGGGGTTGAGACAGCCAATCCTGCTGAGGGACGCGTGGGCTCATCTTG</R2>
					</read>
					<read id="FR_78">
					<R1>GCGGAGGCGGAGGGCGAGGGGCGGGGAGCGCCGCCTGGAGCGCGGCAGGTGAG</R1><R2>CCGTAGGCACACTCAAACAACGACTGGTCCTCACTCACAACTGATAAGGCTTC</R2>
					</read>
					<read id="FR_79">
					<R1>CTAAGCAGGAGGCGGAGGCGGAGGCGGAGGGCGAGGGGCGGGGAGCGCCGCCT</R1><R2>GGGGGTTGAGACAGCCAATCCTGCTGAGGGACGCGTGGGCTCATCTTGGAAGT</R2>
					</read>
					<read id="FR_80">
					<R1>TGGCTGGGGGTTGAGACAGCCAATCCTGCTGAGGGACGCGTGGGCTCATCTTG</R1><R2>CGGAGGCGGAGGGCGAGGGGCGGGGAGCGCCGCCTGGAGCGCGGCAGGAAGCC</R2>
					</read>
					<read id="FR_81">
					<R1>CTGGGGGTTGAGACAGCCAATCCTGCTGAGGGACGCGTGGGCTCATCTTGGAA</R1><R2>GAGGCGGAGGCGGAGGCGGAGGGCGAGGGGCGGGGAGCGCCGCCTGGAGCGCG</R2>
					</read>
					<read id="FR_82">
					<R1>GTAGGCACACTCAAACAACGACTGGTCCTCACTCACAACTGATAAGGCTTCCT</R1><R2>GGAGGGCGAGGGGCGGGGAGCGCCGCCTGGAGCGCGGCAGGAAGCCTTATCAG</R2>
					</read>
					<read id="FR_83">
					<R1>CTGGGGGTTGAGACAGCCAATCCTGCTGAGGGACGCGTGGGCTCATCTTGGAA</R1><R2>CAGGAGGCGGAGGCGGAGGCGGAGGGCGAGGGGCGGGGAGCGCCGCCTGGAGC</R2>
					</read>
					<read id="FR_84">
					<R1>GTTGAGACAGCCAATCCTGCTGAGGGACGCGTGGGCTCATCTTGGAAGTCTGT</R1><R2>CGGAGGCGGAGGGCGAGGGGCGGGGAGCGCCGCCTGGAGCGCGGCAGGAAGCC</R2>
					</read>
					<read id="FR_85">
					<R1>GCTGGGGGTTGAGACAGCCAATCCTGCTGAGGGACGCGTGGGCTCATCTTGGA</R1><R2>CGGAGGCGGAGGCGGAGGGCGAGGGGCGGGGAGCGCCGCCTGGAGCGCGGCAG</R2>
					</read>
					<read id="FR_86">
					<R1>GCGGAGGCGGAGGGCGAGGGGCGGGGAGCGCCGCCTGGAGCGCGGCAGGAAGC</R1><R2>TGACCCTGGCTGGGGGTTGAGACAGCCAATCCTGCCGAGGGACGCGTGGGCTC</R2>
					</read>
					<read id="FR_87">
					<R1>TAAGCAGGAGGCGGAGGCGGAGGCGGAGGGCGAGGGGCGGGGCGAGCCGCCTG</R1><R2>CTGGGGGCTGAGACAGCCAATCCTGCTGAGGGACGCGTGGGCTCATCTTGGAA</R2>
					</read>
					<read id="FR_88">
					<R1>GGGGGTTGAGACAGCCAATCCTGCTGAGGGACGCGTGGGCTCATCTTGGAAGT</R1><R2>GGAGGCGGAGGGCGAGGGGCGGGGAGCGCCGCCTGGAGCGCGGCAGGAAGCCT</R2>
					</read>
					<read id="FR_89">
					<R1>GGGGTTGAGACAGCCAATCCTGCTGAGGGACGCGTGGGCTCATCTTGGAAGTC</R1><R2>TAAGCAGGAGGCGGAGGCGGAGGCGGAGGGCGAGGGGCGGGGAGCGCCGCCTG</R2>
					</read>
					<read id="FR_90">
					<R1>GGGTTGAGACAGCCAATCCTGCTGAGGGACGCGTGGGCTCATCTTGGAAGTCT</R1><R2>GCAGGAGGCGGAGGCGGAGGCGGAGGGCGAGGGGCGGGGAGCGCCGACTGGCG</R2>
					</read>
					<read id="FR_91">
					<R1>TTACATTCCATTTTGATGGTGACCCTGGCTGGGGGTTGAGACAGCCAATCCTG</R1><R2>GGAGGCGGAGGGCGAGGGGCGGCGAGCGCCGCCTGGAGCGCGGCAGGGAGCCT</R2>
					</read>
					<read id="FR_92">
					<R1>GCGGAGGCGGAGGCGGAGGGCGAGGGGCGGGGAGCGCCGCCTGGAGCGCGGCA</R1><R2>CTGGCTGGGGGTTGAGACAGCCAATCCTGCTGAGGGACGCGTGGGCTCATCTT</R2>
					</read>
					<read id="FR_93">
					<R1>GGAGGCGGAGGCGGAGGGCGAGGGGCGGGGAGCGCCGCCTGGAGCGCGGCAGG</R1><R2>TGGCTGGGGGTTGAGACAGCCAATCCTGCTGAGGGACGCGTGGGCTCATCTTG</R2>
					</read>
					<read id="FR_94">
					<R1>AGGAGGCGGAGGCGGAGGCGGAGGGCGAGGGGCGGGGAGCGCCGCCTGGAGCG</R1><R2>CTGGGGGTTGAGACAGCCAATCCTGCTGAGGGACGCGTGGGCTCATCTTGGAA</R2>
					</read>
					<read id="FR_95">
					<R1>GAGGCGGAGGCGGAGGCGGAGGGCGAGGGGCGGGGAGCGCCGCCTGGAGCGCG</R1><R2>GGGTTGAGACAGCCAATCCTGCTGAGGGACGCGTGGGCTCATCTTGGAAGTCT</R2>
					</read>
					<read id="FR_96">
					<R1>TGCGGTCATCTCTGTCTTAGCCAGGTGTGGCGTTCCGTAGGCACACTCAAACA</R1><R2>GAGGGGCGGGGAGCGCCGCCTGGAGCGCGGAAGCCTTATCAGTTGTGAGTGAG</R2>
					</read>
					<read id="FR_97">
					<R1>GCGAGCTAAGCAGGAGGCGGAGGCGGAGGCGGAGGGCGAGGGGCACAGAGCGC</R1><R2>GGGTTGAGACAGCCAATCCTGCTGAGGGACGCGTGGGCTCATCTTGGAAGTCT</R2>
					</read>
					<read id="FR_98">
					<R1>TGAGACAGCCAATCCTGCTGAGGGACGCGTGGGCTCATCTAGGAAGTCTGTCC</R1><R2>TAAGCAGGAGGCGGAGGCGGAGGCGGAGGGCGAGGGGCGGGGAGCGCCGCCTG</R2>
					</read>
					<read id="FR_99">
					<R1>TAAGCAGGAGGCGGAGGCGGAGGCGGAGGGCGAGGGGCGGGGAGCGACGCCTC</R1><R2>GGGGTTGAGACAGCCAATCCTGCTGAGGGACGCGCGGGCTCAGCTTGGAAGTC</R2>
					</read>
					<read id="FR_100">
					<R1>GGGGTTGAGACAGCCAATCCTGCTGAGGGACGCGTGGGCTCATCTTGGAAGTC</R1><R2>CGGAGGCGGAGGCGGAGGGCGAGGGGCGGGGAGCGCCGCCTGGAGCGCGGCAG</R2>
					</read>
					<read id="FR_101">
					<R1>TTGAGACAGCCAATCCTGCTGAGGGACGCGTGGGCTCATCTTGGAAGTCTGTC</R1><R2>AGGAGGCGGAGGCGGAGGCGGAGGGCGAGGGGCGGGGAGCGCCGCCTGGAGCG</R2>
					</read>
					<read id="FR_102">
					<R1>CAGGAGGCGGAGGCGGAGGCGGAGGGCGAGGGGCGGGGAGCGCCGCCTGGAGC</R1><R2>GGGGGTTGAGACAGCCAATCCTGCTGAGGGACGCGTGGGCTCATCTTGGAAGT</R2>
					</read>
					<read id="FR_103">
					<R1>CTGGGGGTTGAGACAGCCAATCCTGCTGAGGGACGCGTGGGCTCATCTTGGAA</R1><R2>GCGGAGGCGGAGGGCGAGGGGCGGGGAGCGCCGCCTGGAGCGCGGCAGGAAGC</R2>
					</read>
					<read id="FR_104">
					<R1>GGGGTTGAGACAGCCAATCCTGCTGAGGGACGCGTGGGCTCATCTTGGAAGTC</R1><R2>GGAGGCGGAGGGCGAGGGGCGGGGAGCGCCGCCTGGAGCGCGGCAGGAAGCCT</R2>
					</read>
					<read id="FR_105">
					<R1>CAGGAGGCGGAGGCGGAGGCGGAGGGCGAGGGGCGGGGAGCGCCGCCTGGAGC</R1><R2>CCAATCCTGCTGAGGGACGCGTGGGCTCATCTTGGAAGTCTGTCCATAGTCGC</R2>
					</read>
					<read id="FR_106">
					<R1>GAGGCGGAGGCGGAGGGCGAGGGGCGGGGAGCGCCGCCTGGAGCGCGGCAGGA</R1><R2>ACAGCCAATCCTGCTGAGGGACGCGTGGGCTCATCTTGGAAGTCTGTCCATAG</R2>
					</read>
					<read id="FR_107">
					<R1>GCCCTGGCTGGGGGTTGAGACAGCCAATCCTGCTGAGGGACGCGTGGGCTCAT</R1><R2>AGGCGGAGGGCGAGGGGCGGGGAGCGCCGCCTGGAGCGCGGCAGGAAGCCTTA</R2>
					</read>
					<read id="FR_108">
					<R1>TGACCCTGGCTGGGGGTTGAGACAGCCAATCCTGCTGAGGGACGCGTGGGCTC</R1><R2>CGGAGGCGGAGGGCGAGGGGCGGGGAGCGCCGCCTGGAGCGCGGCAGGAAGCC</R2>
					</read>
					<read id="FR_109">
					<R1>TTGAGACAGCCAATCCTGCTGAGGGACGCGTGGGCTCATCTTGGAAGTCTGTC</R1><R2>GAGGCGGAGGCGGAGGCGGAGGGCGAGGGGCGGGGAGCGCCGCCTGGAGCGCG</R2>
					</read>
					<read id="FR_110">
					<R1>GGGTTGAGACAGCCAATCCTGCTGAGGGACGCGTGGGCTCATCTTGGAAGTCT</R1><R2>GGAGGCGGAGGCGGAGGGCGAGGGGCGGGGAGCGCCGCCTGGAGCGCGGCAGG</R2>
					</read>
					<read id="FR_111">
					<R1>TGTCTTAGCCAGGTGTGGCGTTCCGTAGGCACACTCAAACAACGACTGGTCCT</R1><R2>GGAGGCGGAGGCGGAGGGCGAGGGGCGGGGAGCGCCGCCTGGAGCGCGGCAGG</R2>
					</read>
					<read id="FR_112">
					<R1>GGGGGTTGAGACAGCCAATCCTGCTGAGGGACGCGTGGGCTCATCTTGGAAGT</R1><R2>CAGGAGGCGGAGGCGGAGGCGGAGGGCGAGGGGCGGGGAGCGCCGCCCGGAGC</R2>
					</read>
					<read id="FR_113">
					<R1>GGCGGAGGCGGAGGGCGAGGGGCGGGGAGCGCCGCCTGGAGCGCGGCAGGAAG</R1><R2>TTGAGACAGCCAATCCTGCTGAGGGACGCGTGGGCTCATCTTGGAAGTCTGTC</R2>
					</read>
					<read id="FR_114">
					<R1>GCAGGAGGCGGAGGCGGAGGCGGAGGGCGAGGGGCGGGGAGCGCCGCCTGGAG</R1><R2>GCTGGGGGTTGAGACAGCCAATCCTGCTGAGGGACGCGTGGGCTCATCTTGGA</R2>
					</read>
					<read id="FR_115">
					<R1>GGGGGTTGAGACAGCCAATCCTGCTGCGGGACGCGTGGGCTCATCTTGGAAGT</R1><R2>GGAGGCGGAGGCGGAGGGCGAGGGGCGGGGAGCGCCGCCTGGAGCGCGGCAGG</R2>
					</read>
					<read id="FR_116">
					<R1>CTGGCTGGGGGTTGAGACAGCCAATCCTGCTGAGGGACGCGTGGGCTCATCTT</R1><R2>CGGAGGCGGAGGGCGAGGGGCGGGGAGCGCCGCCTGGAGCGCGGCAGGAAGCC</R2>
					</read>
					<read id="FR_117">
					<R1>GGGGGTTGAGACAGCCAATCCTGCTGAGGGACGCGTGGGCTCATCTTGGAAGT</R1><R2>CGGAGGCGGAGGCGGAGGGCGAGGGGCGGGGAGCGCCGCCTGGAGCGCGGCAG</R2>
					</read>
					<read id="FR_118">
					<R1>CTAAGCAGGAGGCGGAGGCGGAGGCGGAGGGCGAGGGGCGGGGAGCGCCGCCT</R1><R2>CGTTCCGTAGGCACACTCAAACAACGACTGGTCCTCACTCACAACTGATAAGG</R2>
					</read>
					<read id="FR_119">
					<R1>CTGGGGGTTGAGACAGCCAATCCTGCTGAGGGACGCGTGGGCTCATCTTGGAA</R1><R2>GGAGGCGGAGGGCGAGGGGCGGGGAGCGCCGCCTGGAGCGCGGCAGGAAGCCT</R2>
					</read>
					<read id="FR_120">
					<R1>AGGCGGAGGCGGAGGCGGAGGGCGAGGGGCGGGGAGCGCCGCCTGGAGCGCGG</R1><R2>GGGGGTTGAGACAGCCAATCCTGCTGAGGGACGCGTGGGCTCATCTTGGAAGT</R2>
					</read>
					<read id="FR_121">
					<R1>CCTGGCTGGGGGTTGAGACAGCCAATCCTGCTGAGGGACGCGTGGGCTCATCT</R1><R2>GGAGGCGGAGGGCGAGGGGCGGGGAGCGCCGCCTGGAGCGCGGCAGGAAGCCT</R2>
					</read>
					<read id="FR_122">
					<R1>AGGAGGCGGAGGCGGAGGCGGAGGGCGAGGGGCGGGGAGCGCCGCCTGGAGCG</R1><R2>GTTGAGACAGCCAATCCTGCTGAGGGACGCGTGGGCTCATCTTGGAAGTCTGT</R2>
					</read>
					<read id="FR_123">
					<R1>TTACATTCCATTTTGATGGTGACCCTGGCTGGGGGTTGAGACAGCCAATCCTG</R1><R2>GGGCGAGGGGCGGGGAGCGCCGCCTGGAGCGCGGCAGGAAGCCTTATCAGGTC</R2>
					</read>
					<read id="FR_124">
					<R1>CTGGGGGGTGAGACAGCCAATCCTGCTGAGGGACGCGTGGGCTTATCTTGGAA</R1><R2>GCGGAGGCGGAGGGCGAGGGGCGGGGAGCGCCGCCTGGAGCGCGGCAGGAAGC</R2>
					</read>
					<read id="FR_125">
					<R1>TTGAGACAGCCAATCCTGCTGAGGGACGCGTGGGCTCATCTTGGAAGTCTGTC</R1><R2>AGGAGGCGGAGGCGGAGGCGGAGGGCGAGGGGCGGGGAGCGCAGCCTGGAGCG</R2>
					</read>
					<read id="FR_126">
					<R1>AGACAGCCAATCCTGCTGAGGGACGCGTGGGCTCATCTTGGAAGTCTGTCCAT</R1><R2>CGGAGGCGGAGGGCGAGGGGCGGGGAGCGCCGCCTGGAGCGCGGCAGGAAGCC</R2>
					</read>
					<read id="FR_127">
					<R1>GCGGAGGCGGAGGCGGAGGGCGAGGGGCGGGGAGCGCCGACTGGAGCGCGGCA</R1><R2>GGGGGTTGAGACAGCCAATCCTGCTGAGGGACGCGTGGGCTCATCTTGGAAGT</R2>
					</read>
					<read id="FR_128">
					<R1>AAGCAGGAGGCGGAGGCGGAGGCGGAGGGCGAGGGGCGGGGAGCGCCGCCTGG</R1><R2>TTGAGACAGCCAATCCTGCTGAGGGACGCGTGGGCTCATCTTGGAAGTCTGTC</R2>
					</read>
					<read id="FR_129">
					<R1>GCGAGCTAAGCAGGAGGCGGAGGCGGAGGCGGAGGGCGAGGGGCGGGGAGCGC</R1><R2>TTGAGACAGCCAATCCTGCTGAGGGACGCGTGGGCTCATCTTGGAAGTCTGTC</R2>
					</read>
					<read id="FR_130">
					<R1>GGGGGTTGAGACAGCCAATCCTGCTGAGGGACGCGTGGGCTCATCTTGGAAGT</R1><R2>GAGGCGGAGGGCGAGGGGCGGGGAGCGCCGCCTGGAGCGCGGCAGGAAGCCTT</R2>
					</read>
					<read id="FR_131">
					<R1>AGGAGGCGGAGGCGGAGGCGGAGGGCGAGGGGCGGGGAGCGCCGCCTGGAGCG</R1><R2>GCTGGGGGTTGAGACAGCCAATCCTGCTGAGGGACGCGTGGGCTCATCTTGGA</R2>
					</read>
					<read id="FR_132">
					<R1>TGACCCTGGCTGGGGGTTGAGACAGCCAATCCTGCTGAGGGACGCGTGGGCTC</R1><R2>GGGCGGGGAGCGCCGCCTGGAGCGCGGCAGGAAGCCTTATCAGTTGTGAGTGA</R2>
					</read>
					<read id="FR_133">
					<R1>TTCAGACAGCCAATCCTGCTGAGGGACGCGTGGGCTCATCTTGGAAGACTGTC</R1><R2>CTAAGCAGTAGGCGGAGGCGGAGGCGGAGGGCGAGGGGCGGGGAGCGCCGCCT</R2>
					</read>
					<read id="FR_134">
					<R1>GGAGGCGGAGGCGGAGGGCGAGGGGCGGGGAGCGCCGCCTGGAGCGCGGCAGG</R1><R2>GGGGGTTGAGACAGCCAATCCTGCTGAGGGACGCGTGGGCTCATCTTGGAAGT</R2>
					</read>
					<read id="FR_135">
					<R1>TTGAGACAGCCAATCCTGCTGAGGGACGCGTGGGCTCATCTTGGAAGTCTGTC</R1><R2>CGGAGGCGGAGGGCGAGGGGCGGGGAGCGCCGCCTGGAGCGCGGCAGGAAGCC</R2>
					</read>
					<read id="FR_136">
					<R1>TTGAGACAGCCAATCCTGCTGAGGGACGCGTGGGCTCATCTTGGAAGTCTGTC</R1><R2>CGGAGGCGGAGGGCGAGGGGCGGGGAGCGCCGCCTGGAGCGCGGCAGGCAGCC</R2>
					</read>
					<read id="FR_137">
					<R1>GGGGTTGAGACAGCCAATCCTGCTGAGGGACGCGTGGGCTCATCTTGGAAGTC</R1><R2>AGGCGGAGGCGGAGGCGGAGGGCGAGGGGCGGGGAGCGCCGCCTGGAGCGCGG</R2>
					</read>
					<read id="FR_138">
					<R1>TGGCTGGGGGTTGAGACAGCCAATCCTGCTGAGGGACGCGTGGGCTCATCTTG</R1><R2>GGAGGCGGAGGGCGAGGGGCGGGGAGCGCCGCCTGGAGCGCGGCAGGAAGCCT</R2>
					</read>
					<read id="FR_139">
					<R1>TTGAGACAGCCAATCCTGCTGAGGGACGCGTGGGCTCATCTTGGAAGTCTGTC</R1><R2>CGGAGGCGGAGGCGGAGGGCGAGGGGCGGGGAGCGCCGCCTGGAGCGCGGCAG</R2>
					</read>
					<read id="FR_140">
					<R1>TTTTGATGGTGACCCTGGCTGGGGGTTGAGACAGCCAATCCTGCTGAGGGACG</R1><R2>GGAGGGCGAGGGGCGGGGAGCGCCGCCTGGAGCGCGGCAGGAAGCCTTATCAG</R2>
					</read>
					<read id="FR_141">
					<R1>CTGGGGGTTGAGACAGCCAATCCTGCTGAGGGACGCGTGGGCTCATCTTGGAA</R1><R2>GGAGGCGGAGGCGGAGGGCGAGGGGCGGGGAGCGCCGCCTGGAGCGCGGCAGG</R2>
					</read>
					<read id="FR_142">
					<R1>CGTGGGCTCATCTTGGAAGTCTGTCCATAGTCGCTGGAGGAGGACGCGGTCAT</R1><R2>GCGAGCTAAGCACGAGGCGGAGGCGGAGGCGGAGGGCGAGGGGCGGGGAGCGC</R2>
					</read>
					<read id="FR_143">
					<R1>GGCTGGGGGTTGAGACAGCCAATCCTGCTGAGGGACGCGTGGGCTCATCTTGG</R1><R2>GGAGGCGGAGGCGGAGGGCGAGGGGCGGGGAGCGCCGCCTGGAGCGCGGCAGG</R2>
					</read>
					<read id="FR_144">
					<R1>CGGAGGCGGAGGCGGAGGGCGAGGGGCGGGGAGCGCCGCCTGGAGCGCGGCAG</R1><R2>GGCGGTTGAGACAGCCAATCCTGCTGAGGGACGCGTGGGCTCACCTTGGAAGT</R2>
					</read>
					<read id="FR_145">
					<R1>TTGAGACAGCCAATCCTGCTGAGGGACGCGTGGGCTCATCTTGGAAGGCTGTC</R1><R2>GGAGGCGGAGGGCGAGGGGCGGGGAGCGCCGCCTGGAGCGCGGCAGGCAGCCT</R2>
					</read>
					<read id="FR_146">
					<R1>GGAGGCGGAGGCGGAGGGCGAGGGGCGGGGAGCGCCGCCTGGAGCGCGGCAGG</R1><R2>CTGGCTGGGGGTTGAGACAGCCAATCCTGCTGAGGGACGCGTGGGCTCATCTT</R2>
					</read>
					<read id="FR_147">
					<R1>GGAGGCGGAGGCGGAGGGCGAGGGGCGGGGAGCGCCGCCTGGAGCGCGGCAGG</R1><R2>GTTGAGACAGCCAATCCTGCTGAGGGACGCGTGGGCTCATCTTGGAAGTCTGT</R2>
					</read>
					<read id="FR_148">
					<R1>AGGCGGAGGCGGAGGCGGAGGGCGAGGGGCGGGGAGCGCCGCCTGGAGCGCGG</R1><R2>TTGAGACAGCCAATCCTGCTGAGGGACGCGTGGGCTCATCTTGGAAGTCTGTC</R2>
					</read>
					<read id="FR_149">
					<R1>GGGGGTTGAGACAGCCAAGCCTGCTGAGGGACGCGTGGGCTCATCTTGGAAGG</R1><R2>CGGAGGCGGAGGGCGAGGGGCGGGGAGCGCCGCCTGGAGCGCGGCAGGAAGCC</R2>
					</read>
					<read id="FR_150">
					<R1>CTGGCTGGGGGTTGAGACAGCCAATCCTGCTGAGGGACGCGTGGGCTCATCTT</R1><R2>GGCGGGGAGCGCCGCCTGGAGCGCGGCAGGAAGCCTTATCAGTTGTGAGTGAG</R2>
					</read>
					<read id="FR_151">
					<R1>TTGAGACAGCCAATCCTGCTGAGGGACGCGTGGGCTCATCTTGGAAGTCTGTC</R1><R2>GGAGGCGGAGGGCGAGGGGCGGGGAGCGCCGCCTGGAGCGCGGCAGGAAGCCT</R2>
					</read>
					<read id="FR_152">
					<R1>CCTGGCTGGGGGTTGAGACAGCCAATCCTGCTGAGGGACGCGTGGGCTCATCT</R1><R2>GGAGGCGGAGGCGGAGGGCGAGGGGCGGGGAGCGCCGCCTGGAGCGCGGCAGG</R2>
					</read>
					<read id="FR_153">
					<R1>TGACCCTGGCTGGGGGTTGAGACAGCCAATCCTGCTGAGGGACGCGTGGGCTC</R1><R2>AGGAGGCGGAGGCGGAGGCGGAGGGCGAGGGGCGGGGAGCGCCGCCTGGAGCG</R2>
					</read>
					<read id="FR_154">
					<R1>TTGAGACAGCCAATCCTGCTGAGGGACGCGTGGGCTCATCTTGGAAGTCTGTC</R1><R2>GGAGGCGGAGGCGGAGGCGGAGGGCGAGGGGCGGGGAGCGCCGCCTGGAGCGC</R2>
					</read>
					<read id="FR_155">
					<R1>CCTGGCTGGGGGTTGAGACAGCCAATCCTGCTGAGGGACGCGTGGGCTCATCT</R1><R2>GAGGCGGAGGCGGAGGGCGAGGGGCGGGGCGCGCCGCCTGGAGCGCGGCCGGC</R2>
					</read>
					<read id="FR_156">
					<R1>GAGGCGGAGGCGGAGGGCGAGGGGCGGGGAGCGCCGCCTGGAGCGCGGCAGGA</R1><R2>CTGGCTGGGGGTTGAGACAGCCAATCCTGCTGAGGGACGCGTGGGCTCATCTT</R2>
					</read>
					<read id="FR_157">
					<R1>AGCAGGAGGCGGAGGCGGAGGCGGAGGGCGAGGGGCGGGGAGCGCCGCCTGGA</R1><R2>GGGGGTTGAGACAGCCAATCCTGCTGAGGGACGCGTGGGCTCATCTTGGAAGT</R2>
					</read>
					<read id="FR_158">
					<R1>ACAGCCAATCCTGCTGAGGGACGCGTGGGCTCATCTTGGAAGTCTGTCCATAG</R1><R2>GGAGGCGGAGGCGGAGGGCGAGGGGCGGGGAGCGCCGCCTGGAGCGCGGCAGG</R2>
					</read>
				</readList>
			</fusionRead>
			<junctionRead uniqueCount="40" RPKM="48"> 
				<readList> 
					<read id="JR_1">
					<R1>AGCAGGAGGCGGAGGCGGAGGCGGAGGGCGAGGGGCGGGGAGCCACGCGTGCA</R1><R2>AGACAGCCAATCCTGCTGAGGGAAGCGTGGGCTCAGCTTGGAAGCATGGCCAT</R2>
					</read>
					<read id="JR_2">
					<R1>CGGAGGCGGAGGGCGAGGGGCGGGGAGCGCCGCCTGGAGCGCGGCAGGAAGCC</R1><R2>TGGGGGTTGAGACAGCCAATCCTGCTGAGGGACGCGTGGGCTCATCTTGGAAG</R2>
					</read>
					<read id="JR_3">
					<R1>CGGAGGGCGAGGGGCGGGGAGCGCCGCCTGGAGCGCGGCAGGAAGCCTTATCA</R1><R2>TTGAGACAGCCAATCCTGCTGAGTGACGCGTGGGCTCATCTTGGAAGTCTGTC</R2>
					</read>
					<read id="JR_4">
					<R1>GGAGGCGGAGGGCGAGGGGCGGGGAGCGCCGCCTGGAGCGCGGCAGGAAGCCT</R1><R2>TTGAGACAGCCAATCCTGCTGAGGGACGCGTGGGCTCATCTTGGCAGTCTGTC</R2>
					</read>
					<read id="JR_5">
					<R1>GGTGGCGGAGGGCGAGGGGCGGGGAGCGCCGCCTGGAGCGCGGCAGGAAGCCT</R1><R2>GGGGGTTGAGACAGCCAATCCTGCTGAGGGACGCGTGGGCTCATCTTGGAAGT</R2>
					</read>
					<read id="JR_6">
					<R1>GGAGGCGGAGGGCGAGGGGCGGGGAGCGCCGCCTGGAGCTNGGNAGGAAGNCN</R1><R2>CTGGCTGGGGGTTGAGACAGCCAATCCTGCTGAGGGACGCGTGGGCTCATCTT</R2>
					</read>
					<read id="JR_7">
					<R1>CGGAGGCGGAGGGCGAGGGGCGGGGAGCGCCGCCTGGAGCGCGGCAGGAAGCC</R1><R2>GGGGGTTGAGACAGCCAATCCTGCTGAGGGACGCGTGGGCTCATCTTGGAAGT</R2>
					</read>
					<read id="JR_8">
					<R1>TAAGCAGGAGGCGGAGGCGGAGGCGGAGGGCGAGGGTCGGGGAGCGCCGCACG</R1><R2>AGACAGCCAATCCTGCTGAGGGACGCGTCGGCTCATCTTGGACGTCTGTCCAT</R2>
					</read>
					<read id="JR_9">
					<R1>GCGAGGGGCGGGGAGCGCCGCCTGGAGCGCGGCAGGAAGCCTTATCAGTTGTG</R1><R2>GACCCTGGCTGGGGGTTGAGACAGCCAATCCTGCTGAGGGACGCGTGGGCTCA</R2>
					</read>
					<read id="JR_10">
					<R1>AGGGCGAGGGGCGGGGAGCGCCGCCTGGAGCGCGGCAGGAAGCCTTATCAGTT</R1><R2>CATTTTGATGGTGACCCTGGCTGGGGGTTGAGACAGCCAATCCTGCTGAGGGA</R2>
					</read>
					<read id="JR_11">
					<R1>GCGGAGGGCGAGGGGCGGGGAGCGCCGCCTGGAGCGCGGCAGGAAGCCTTATC</R1><R2>CTGGCTGGGGGTTGAGACAGCCAATCCTGCTGAGGGACGCGTGGGCTCATCTT</R2>
					</read>
					<read id="JR_12">
					<R1>GCGGAGGGCGAGGGGCGGGGAGCGCCGCCTGGAGCGCGGCAGGAAGCCTTATC</R1><R2>TTGAGACAGCCAATCCTGCTGAGGGACGCGTGGGCTCATCTTGGAAGTCTGTC</R2>
					</read>
					<read id="JR_13">
					<R1>CGGCGGCGGAGGGCGAGGGGCGGGGAGCGCCGCCTGGAGCGCGGCCGGAAGCC</R1><R2>TGACCCTGGCTGGGGGTTGAGACAGCCAATCCTGCTGCGGGACGCGTGGGCTC</R2>
					</read>
					<read id="JR_14">
					<R1>CGGAGGCGGAGGGCGAGGGGCGGGGAGCGCCGCCTGGAGCGCGGCAGGAAGCC</R1><R2>TGACCCTGGCTGGGGGTTGAGACAGCCAATCCTGCTGAGGGACGCGTGGGCTC</R2>
					</read>
					<read id="JR_15">
					<R1>AGGCGGAGGGCGAGGGGCGGGGAGCGCCGCCTGGAGCGCGGCAGGAAGCCTTA</R1><R2>CCTGGCTGGGGGTTGAGACAGCCAATCCTGCTGAGGGACGCGTGGGCTCATCT</R2>
					</read>
					<read id="JR_16">
					<R1>GGAGGCGGAGGGCGAGGGGCGGGGAGCGCCGCCTGGAGCGCGGCAGGAAGCCT</R1><R2>TGGCTGGGGGTTGAGACAGCCAATCCTGCTGAGGGACGCGTGGGCTCATCTTG</R2>
					</read>
					<read id="JR_17">
					<R1>AGGAGGCGGAGGCGGAGGCGGAGGGCGAGGGGAGGGAAGCGGCACCCGCAGCG</R1><R2>ACAATCCTGCTGAGGGACGCGTGGGCTCATCTTGGAAGTCGGTACATAGTCGC</R2>
					</read>
					<read id="JR_18">
					<R1>CGGAGGCGGAGGGCGAGGGGCGGGGAGAGCCGCCTGGAGCGCGGCAGGAAGCC</R1><R2>TGGGGGTTGAGACAGCCAATCCTGCTGAGGGACGCGTGGGCTCATCTTGGAAG</R2>
					</read>
					<read id="JR_19">
					<R1>CGAGGGGCGGGGAGCGCCGCCTGGAGCGCGGCAGGTGAGCGGCGCCGGTACCA</R1><R2>TTCCGTAGGCACACTCAAACAACGACTGGTCCTCACTCACAACTGATAAGGCT</R2>
					</read>
					<read id="JR_20">
					<R1>GGAGGCGGAGGGCGAGGGGCGGGGAGCGCCGCCTGGAGCGCGGCATGAAGCCT</R1><R2>CCTGGCTGGGGGTTGAGACAGCCAATCCTGCTGAGGGACGCGTGGGCTCATCT</R2>
					</read>
					<read id="JR_21">
					<R1>CGGAGGCGGAGGGCGAGGGGCGGGGAGCGCCGCCTGGAGCGCGGCAGGAAGCC</R1><R2>CGATGGTGACCCTGGCTGGGGGTTGAGACAGCCAATCCTGCTGAGGGACGCGT</R2>
					</read>
					<read id="JR_22">
					<R1>GACCCTGGCTGGGGGTTGAGACAGCCAACTCTGATGAGGGACGCGGAGGCTCA</R1><R2>CGGAGGCGGAGGGCGAGGGGCGGGGAGCGCCGCCTGGAGCGCGGCAGGAAGCC</R2>
					</read>
					<read id="JR_23">
					<R1>TAAGCAGGAGGCGGAGGCGGAGGCGGAGGGCGAGGGGCGGGGCGCGCTGCGTG</R1><R2>GTTGAGACAGCCAATCCTGCTGAGGGACGCGTGGGCTCATCTTGGAAGTCTGT</R2>
					</read>
					<read id="JR_24">
					<R1>CGGAGGCGGAGGCGGAGGGCGAGGGGCGGGGATCGGCGGCGCGCGGGCGGCAG</R1><R2>GGGGGTGAGACAGACAATCCTGCTGAGGGACGCGACGGCTCCTCTTGGACGTC</R2>
					</read>
					<read id="JR_25">
					<R1>TCATCTTGGAAGTCTGTCCATAGTCGCTGGAGGAGGACGCGTGGGCTCATCTT</R1><R2>GGAGGCGGAGGGCGAGGGGCGGGGAGCGCCGCCTGGAGCGCGGCAGGAAGCCT</R2>
					</read>
					<read id="JR_26">
					<R1>GGAGGGCGAGGGGCGGGGAGCGCCGCCTGGAGCGCGGCAGGAAGCCTTATCAG</R1><R2>CTGGGGGTTGAGACAGCCAATCCTGCTGAGGGACGCGTGGGCTCATCTTGGAA</R2>
					</read>
					<read id="JR_27">
					<R1>GAGGCGGAGGGCGAGGGGCGGGGAGCGCCGCCTGGAGCGCGGCAGGAAGCCTT</R1><R2>CCCTGGCTGGGGGTTGAGACAGCCAATCCTGCTGAGGGACGCGTGGGCTCATC</R2>
					</read>
					<read id="JR_28">
					<R1>GGAGGCGGAGGGCGAGGGGCGGGGAGCGCCGCCTGGAGCGCGGCAGGAAGCCT</R1><R2>GAGACAGCCAATCCTGCTGAGGGACGCGCGGGCTCATCTTGGAAGTCTGTCCA</R2>
					</read>
					<read id="JR_29">
					<R1>GAGGCGGAGGCGGAGGCNGANGGCGAGGGGCGGGGAACGCCGCCTGGAGCGCG</R1><R2>GGGGGTTGAGACAGCCAATCCTGCTGAGGGACGCGTGGGCTCATCTTGGAAGT</R2>
					</read>
					<read id="JR_30">
					<R1>CTGGGGGTTGAGACAGCNAANCCTGCTGAGGGACGCGTGGGCTCATCATGGCA</R1><R2>GCGGCGGGCGAGGGGCGGGGAGCGCCGCCTGGAGCGCGGCAGGAAGCCTTATC</R2>
					</read>
					<read id="JR_31">
					<R1>CTGGGGGGTGAGACAGCCAATCCTGCTGAGGGACGCGTGGGGTCATCTTAGAA</R1><R2>CGGAGGCGGAGGGCGAGGGGCGGGGAGCGCAGCCTGGAGCGCGGCAGGAAGCC</R2>
					</read>
					<read id="JR_32">
					<R1>GAGGCGGAGGGCGAGGGGCGGGGAGCGCCGCCTGGAGCGCGGCAGGAAGCCTT</R1><R2>TGGGGGTTGAGACAGCCAATCCTGCTGAGGGACGCGTGGGCTCATCTTGGAAG</R2>
					</read>
					<read id="JR_33">
					<R1>GCGGAGGCCGAGGCGGAGGGCGAGGGGCGGGGAGCGCCGCCTTGCGCGACGCA</R1><R2>GGGGGTTGAGACAGCCAATCCTGCTGAGGGACGCGTGGGCCCATCTTGCATGT</R2>
					</read>
					<read id="JR_34">
					<R1>CGGAGGCGGAGGGCGAGGGGCGGGGAGCGCCGCCTGGAGCGCGGCAGGAAGCC</R1><R2>TTGAGACAGCCAATCCTGCCGAGGGACGCGTGGGCTCATCTTGGAAGTCTGTC</R2>
					</read>
					<read id="JR_35">
					<R1>CACACTCAAACAACGACTGGTCCTCACTCACAACTGATAAGGCTTCCTGCCGC</R1><R2>CGGAGGGCGAGGGGCGGGGAGCGCCGCCTGGAGCGCGGCCGGTGCGCGGCGCC</R2>
					</read>
					<read id="JR_36">
					<R1>CAGGACGCGGAGGCGGAGGCGGAGGGCGCGGGGCGGGGAGCGCCGCCTGGAGC</R1><R2>GGGTTGAGACAGCCAATCCTGCTGAGGGACGCGTGGGCTCATCTTGGAAGTCT</R2>
					</read>
					<read id="JR_37">
					<R1>TGGCTGGGGGTTGAGACAGCCAATACTGCGGAGGGAAGCGTGGGCTCATCTGG</R1><R2>GGAGGAGGAGGCGGAGGGCGAGGGGCGGGGAGCGCCGCCCGGAGCGCGGCAGG</R2>
					</read>
					<read id="JR_38">
					<R1>GGAGGGCGAGGGGCGGGGAGCGCCGCCTGGAGCGCGGCAGGAAGCCTTATCAG</R1><R2>GGTGACCCTGGCTGGGGGTTGAGACAGCCAATCCTGCTGAGGGACGCGTGGGC</R2>
					</read>
					<read id="JR_39">
					<R1>CGGAGGCGGAGGCGGAGGGCGAGGGGCTGGGAGCGCCGTCTGGAGCGCGGCAT</R1><R2>TGGGGGCTGAGACAGCCAATCCTGCTGAGGGACGCGCGGGCTCATCTTGGAAG</R2>
					</read>
					<read id="JR_40">
					<R1>CAGGAGGCGGAGGCGGAAGTGGAGGGCGAGGGGCGGGGAGCGCCGCCGGGAGC</R1><R2>TGAGACAGCCAATCCTGCTGAGGGACGCGTGGGCTCATCTTGGAAGTCCGTCC</R2>
					</read>
					<read id="JR_41">
					<R1>GGAGGGCGAGGGGCGGGGAGCGCCGCCTGGAGCGCGGCAGGAAGCCTTATCAG</R1><R2>TGGCTGGGGGTTGAGACAGCCAATCCTGCTGAGGGACGCGTGGGCTCATCTTG</R2>
					</read>
					<read id="JR_42">
					<R1>GGAGGCGGAGGGCGAGGGGCGGGGAGAGCCGCCTGGAGCGCGGCAGGAAGCCT</R1><R2>TTGAGACAGCCAAACCTGCTGAGGGACGCGTGGGCTCATCTTGGAAGTCTGTC</R2>
					</read>
					<read id="JR_43">
					<R1>GCGGAGGGCGAGGGGCGGGGAGCGCCGCCTGGAGCGCGGCAGGAAGCCTTATC</R1><R2>TGACCCTGGCTGGGGGTTGAGACAGCCAATCCTGCTGAGGGACGCGTGGGCTC</R2>
					</read>
					<read id="JR_44">
					<R1>GGAGGGCGAGGGGCGGGGAGCGCCGCCTGGAGCGCGGCAGGAAGCCTTATCAG</R1><R2>TGGCTGGGGGTTGAGACAGCCAATCCTGCTGAGGGACGCGTGGGCTCATCTTG</R2>
					</read>
					<read id="JR_45">
					<R1>GGAGGCGGAGGCGGAGGCGGAGGGCGAGGGGCGGAGAGCGCCGACTACAGCGC</R1><R2>ATGGCTGGGGGTTGAGACAGCCAATCCTGCGGAGGGAAGCGTCGGCTCATCGT</R2>
					</read>
					<read id="JR_46">
					<R1>CGGAGGCGGAGGCGGAGGGCGAGGGGCGGGGAGCGCCGGCTGGAGAGCGGCGG</R1><R2>CTGGGGGTTGAGACAGCCAATCCTGCTGAGGGACGCGTGGGCTCATCTTGGAA</R2>
					</read>
					<read id="JR_47">
					<R1>AGCAGGAGGCGGAGGCGGAGGCGGAGGGCGAGGGGCCGGGAGCGCCGCCTCGG</R1><R2>TGGCTGGGGGTTGAGACAGCCAATCCTGCTGAGGGACGCGTGGGCTCATCTTG</R2>
					</read>
					<read id="JR_48">
					<R1>GTGACAATGGCTGGGGGTTGAGACAGCCAATCCTGCTGAGGGAAGCGTGGGCT</R1><R2>CGGAGGCGGAGGCGGAGGGCGAGGGGCGGGGAGCGCCGCCGGGAGCGCGGCAG</R2>
					</read>
				</readList>
			</junctionRead>
		</readEvidence>
		<potentialMechanism>Complex</potentialMechanism>
		<ORF  orfStatus="true">
			<readingFrame>one</readingFrame>
		</ORF>
		<splicePattern spliceType="Canonical">
		    <seqJunction>GCGGGGAGCGCCGCCTGGAGCGCGGCAG-GAAGCCTTATCAGTTGTGAGTGAGGACCA</seqJunction>
		</splicePattern>
		<validationList> 
			<validation valPlatformId="GFML_VALIDPLAT_1001" validationStatus="true">
				<senseProbe>
					<probeSeq>TAGGCGCGAGCTAAGCAG</probeSeq>
				</senseProbe>
				<antisenseProbe>
					<probeSeq>GTCCATAGTCGCTGGAGGAG</probeSeq>
				</antisenseProbe>
			</validation>
		</validationList>
		<cloneSeq cloneId="DQ204772.1">
			<nucleotideSeq>
				>gi|78057284|gb|DQ204772.1| Homo sapiens TMPRSS2/ERGa fusion transcript
				TAGGCGCGAGCTAAGCAGGAGGCGGAGGCGGAGGCGGAGGGCGAGGGGCGGGGAGCGCCGCCTGGAGCGC
				GGCAGGAAGCCTTATCAGTTGTGAGTGAGGACCAGTCGTTGTTTGAGTGTGCCTACGGAACGCCACACCT
				GGCTAAGACAGAGATGACCGCGTCCTCCTCCAGCGACTATGGACAGACTTCCAAGATGAGCCCACGCGTC
				CCTCAGCAGGATTGGCTGTCTCAACCCCCAGCCAGGGTCACCATCAAAATGGAATGTAACCCTAGCCAGG
				TGAATGGCTCAAG
			</nucleotideSeq>
			<cloneStatus>Partial</cloneStatus>
		</cloneSeq>
		<commentList>
			<comment>ETS Driven Fusion Candidates</comment>
		</commentList>
	</geneFusionDescription>
</geneFusionList>
</record>
</recordSet>
