# Supplementary material for: Gene Fusion Markup Language: a prototype for exchanging gene fusion data
Source: BMC Bioinformatics. 2012 Oct 16;13:269. doi: 10.1186/1471-2105-13-269 (PMC3607969; doi:10.1186/1471-2105-13-269)
Supplement: Additional file 4 — GFML_prototype.XML – XML document describes the prototype of the Gene Fusion Markup Language. It would be good to view in internal explorer or in any XML editor. [file 1471-2105-13-269-S4.xml]

<?xml version="1.0" encoding="UTF-8" ?> 
<!--  edited by SHANKER KALYANA-SUNDARAM (UMICH), Version 1.0   --> 

<recordSet>  <!-- Root Element, allows one to many number of record -->

<record>  <!-- self-contained unit allows entry from multiple source -->

<sourceList>  <!-- allows one to many source object description -->
	<sourceDescription sourceId=""> <!-- sourceId is the unique id within the record-->
		<contactPerson></contactPerson> <!-- corresponding author , principle invertigator name, optional -->
		<organization></organization>     <!-- name of the organization, optional -->
		<emailId></emailId>			  <!-- email id, optional-->
		<phoneNo></phoneNo>					  <!-- phone, optional-->
        <extReference>
			<primaryRef dbName="" id=""/>   <!-- dbName =pubmed, id=pubmed_id -->
            <secondaryRef dbName="" id=""/> <!-- dbName =other secondary source, id=pubmed_id, optional -->
        </extReference>
	</sourceDescription>
</sourceList>

<sampleList>   <!-- allows one to many sample object description -->
	<sampleDescription sampleId="">
		<shortName></shortName> <!-- short name of the sample-->
		<fullName></fullName>   <!-- full name of the sample, optional -->
		<organism ncbiTaxId=""></organism>  <!--NCBI Taxonomy Identifier, number-->
		<primarySite></primarySite>         <!--Primary site, CV-->
		<clinicalSignificance></clinicalSignificance> <!--clinical_significance, CV, optional-->
		<sampleType></sampleType> <!-- sample_type = cellline\blood\tissue\urine -->
        <extReference>
			<primaryRef URL="" id=""/> <!-- URL= lab \ vendor link, optional -->
            <secondaryRef URL="" id=""/> <!-- URL= lab \ vendor link, optional -->
        </extReference>
	</sampleDescription>
</sampleList>

<experimentList>  <!-- optional, allows one to many experiment object description -->
	<experimentDescription experimentId=""> 
        <extReference>
			<primaryRef dbName="" id=""/> <!-- dbName=pubmed -->
            <secondaryRef dbName="" id=""/> <!-- dbName=pubmed -->
        </extReference>
	</experimentDescription>
</experimentList>

<sequencePlatformList> <!-- allows one to many sequence platform object description -->
	<sequencePlatformDescription seqPlatformId="">
		<shortName></shortName>  <!-- Platform shortname - GA, GAII, Hiseq, 454, -->
		<fullName></fullName> <!-- platform fullname with vendor Hiseq-Illumina -->
		<applicationType></applicationType> <!-- Total RNA \ Target capture \ Exome capture -->
		<ReadType></ReadType><!--Single \ Paired \ Circular \ Stagged -->
	</sequencePlatformDescription>
</sequencePlatformList>

<validationPlatformList> <!-- allows one to many validation type = FUSION_PCR \ SANGER_SEQ \ FISH -->
	<validationPlatformDescription valPlaformId=""> 
		<shortName></shortName>
		<fullName></fullName>
        <extReference>
			<primaryRef dbName="" id=""/> <!-- dbName=pubmed -->
            <secondaryRef dbName="" id=""/> <!-- dbName=pubmed, optional -->
        </extReference>
	</validationPlatformDescription>
</validationPlatformList>

<mappingAlgorithmList> <!-- allows one to mapping algorithm object description -->
	<mappingAlgorithmDescription mapAlgorithmId="">
		<shortName></shortName> <!-- ELAND \ BOWTIE \ BWA -->
		<fullName></fullName>
		<Version></Version> <!-- version of the algorithm -->
		<mapseqRefList> <!-- allows one of more sequence -->
			<reference refId="" refName="">
				<organism ncbiTaxId="" buildNo="" versionNo=""></organism>
				<extReference>
					<primaryRef dbName="" id=""/> <!-- dbName=pubmed -->
					<secondaryRef dbName="" id=""/> <!-- dbName=pubmed -->
				</extReference>
			</reference>
		</mapseqRefList>
		<commandLineArgument></commandLineArgument>
	</mappingAlgorithmDescription>
</mappingAlgorithmList>

<fusionDetectionAlgorithmList>
	<fusionDetectionAlgorithmDescription variantcallAlgorithmId="">
		<short_name></short_name> <!-- deFuse \ FusionMap \ FusionSeq \ ShortFuse \ Snowshoe-FS \ Unpublished -->
		<full_name></full_name>
		<Version></Version> <!-- version of the algorithm -->
        <ext_reference>
			<primaryRef db="" id=""/> <!-- db=pubmed -->
            <secondaryRef db="" id=""/> <!-- db=pubmed -->
        </ext_reference>
	</fusionDetectionAlgorithmDescription>
	<command_line_argument>		</command_line_argument>
</fusionDetectionAlgorithmList>

<sequenceRepositoryList>
	<seqRepositoryDescription seqRefId="" accessStatus=""> <!-- access_type= public \ academic \ private -->
		<shortName></shortName> <!-- SRA \ dbGAP -->
		<fullName></fullName>
	</seqRepositoryDescription>
</sequenceRepositoryList>

<geneFusionList> <!-- allows one or more gene fusion object description -->
	<geneFusionDescription  variationId="GFML_VAR_1001" sampleId="GFML_SAMP_1001" experimentId="GFML_EXP_1001" seqRefId="SRR201779">
		<spliceJunction>       
			<fivePrime> 
				<genomicCoordinate buildNo="">
                    <chrNo></chrNo> <!-- Chromosome Number -->
					<position></position> <!-- position bp -->
					<seqStrand></seqStrand> <!-- + / - -->
				</genomicCoordinate>
				<transcriptAnnotation>  <!-- Multiple Transcript can exist, optional -->
					<geneSym></geneSym> <!-- Main gene symbol -->
					<geneName></geneName> <!-- Main Gene name -->
					<exonNo></exonNo> <!-- Exon number of the splice junction -->
					<extReference>
						<primaryRef dbName="" id=""/> <!-- db=Refseq -->
						<secondaryRef dbName="" id=""/> <!-- db=UCSC -->
					</extReference>
				</transcriptAnnotation>
				<spliceBoundry></spliceBoundry> <!-- Exon_boundry \ Exon_break \ Intergenic \ Intragenic-->
			</fivePrime>
			<threePrime> 
				<genomicCoordinate buildNo="">
                    <chrNo></chrNo> <!-- Chromosome Number -->
					<position></position> <!-- position bp -->
					<seqStrand></seqStrand> <!-- + / - -->
				</genomicCoordinate>
				<transcriptAnnotation>  <!-- Multiple Transcript can exist, optional -->
					<geneSym></geneSym> <!-- Main gene symbol -->
					<geneName></geneName> <!-- Main Gene name -->
					<exonNo></exonNo> <!-- Exon number of the splice junction -->
					<extReference>
						<primaryRef dbName="" id=""/> <!-- db=Refseq -->
						<secondaryRef dbName="" id=""/> <!-- db=UCSC -->
					</extReference>
				</transcriptAnnotation>
				<spliceBoundry></spliceBoundry> <!-- Exon_boundry \ Exon_break \ Intergenic -->
			</threePrime>
		</spliceJunction>

		<readEvidence seqPlatformId="" mapAlgorithmId="" variantcallAlgorithmId="">
			<fusionRead uniqueCount="" RPKM=""> <!-- unique count - number of unique reads , RPKM - normalized value upon number of total raeds-->
				<readList> <!-- List of reads-->
					<read id=""> 
						<R1></R1><R2></R2> <!-- R1 & R2 for paired end, R2 is optional for single read-->
					</read>
				</readList>
			</fusionRead>
		
			<junctionRead uniqueCount="" RPKM=""> <!-- unique count - number of unique junction reads , RPKM - normalized value upon number of total raeds, optional-->
				<readList> <!-- List of reads-->
					<read id=""> 
						<R1></R1><R2></R2> <!-- R1 & R2 for paired end, R2 is optional for single read-->
					</read>
				</readList>
			</junctionRead>
		</readEvidence>
	
		<potentialMechanism></potentialMechanism> <!-- Inversion \ Deletion \ Translocation\ Complex -->
		
		<ORF  orfStatus=""> <!-- Yes \ No \ Multi -->
			<readingFrame> <!-- one\two\three -->
			</readingFrame>
		</ORF>
		
		<splicePattern spliceType=""> <!-- canonical \ non-canonical -->
		    <seqJunction></seqJunction><!-- actual base pair at the fusion exon junction -->
		</splicePattern>
		
		<shard> <!-- allows to document the shard sequence, if any -->
			<nucleotideSeq></nucleotideSeq> <!-- actual bp -->
		</shard>
	
		<validationList> 
			<validation valPlatformId="">
				<senseProbe>
					<probeSeq></probeSeq>
					<extReference>
						<primaryRef dbName="" id=""/> <!-- db=BAC_Clone -->
						<secondaryRef dbName="" id=""/> <!-- db=FISH_Clone -->
					</extReference>
				</senseProbe>
				<antisenseProbe>
					<probeSeq></probeSeq>
					<extReference>
						<primaryRef dbName="" id=""/> <!-- db=BAC_Clone -->
						<secondaryRef dbName="" id=""/> <!-- db=FISH_Clone -->
					</extReference>
				</antisenseProbe>
				<validationStatus></validationStatus> <!-- yes \ no  -->
				<validationDetail></validationDetail> <!-- amplified \ non-amplified \ breakapart \ fusion \ 5'deletion \ 3'deletion \ non-specific -->
			</validation>
		</validationList>

		<cloneSeq cloneId="">
			<nucleotideSeq></nucleotideSeq>
					<extReference>
						<primaryRef dbName="" id=""/> <!-- db=NCBI -->
						<secondaryRef dbName="" id=""/> 
					</extReference>
			<cloneStatus></cloneStatus> <!-- complete \ partial -->
		</cloneSeq>
			
		<commentList> <!-- allow one or more descriptive comments about the fusion object -->
			<comment></comment>
		</commentList>
	</geneFusionDescription>
</geneFusionList>

</record>

</recordSet>
